# Supplementary material for: Application of RNA sequencing to understand the response of rice seedlings to salt-alkali stress
Source: BMC Genomics. 2023 Jan 14;24:21. doi: 10.1186/s12864-023-09121-x (PMC9840837; doi:10.1186/s12864-023-09121-x)
Supplement: Supplementary file 1 — Additional file 1: Table S1. Sequencing statistics for rice seedling shoots. Table S2. Statistical analysis of clean data mapped to reference genome. Fig. S1 Validation of the expression level of genes from RNA sequencing (RNA-seq) using qRT-PCR. Comparison of fold change (FC) was done by scatter plots using log2(FC) values obtained from RNA-seq and qRT-PCR. Blue dots indicate the DEGs in the Na2CO3-treated (N+) versus -untreated (N-) rice seedling shoots at day 1. Pink dots indicate the DEGs in the N+ versus N- rice seedling shoots at day 5. Table S3. Comparison of RNA-seq data and PCR data. Fig. S2 A Venn diagram of DEGs overlapping across the 1 d and 5 d of Na2CO3-treated (N+) versus -untreated (N-) rice seedling shoots. B Genes with opposite expression trends in Na2CO3-treated (N+) versus -untreated (N-) rice seedling shoots in 1 d and 5 d. Table S6. Common up-regulated genes in day 1 and day 5. Table S7. Common down-regulated genes in day 1 and day 5. Table S8. Common significantly enriched GO terms in day 1 and day 5. Table S9. Common significantly enriched KEGG pathways in day 1 and day 5. Table S10. Primers used for theqRT-PCR. [file 12864_2023_9121_MOESM1_ESM.xlsx]

## Sheet: Table S4
Table S4
List of DEGs at day 1
#ID	N-1_FPKM	N-1_count	N-2_FPKM	N-2_count	N-3_FPKM	N-3_count	N+1_FPKM	N+1_count	N+2_FPKM	N+2_count	N+3_FPKM	N+3_count	FDR	log2FC	regulated	COG_class	COG_class_annotation	GO_annotation	KEGG_annotation	KEGG_pathway_annotation	KOG_class	KOG_class_annotation	Pfam_annotation	Swiss_Prot_annotation	eggNOG_class	eggNOG_class_annotation	NR_annotation	GO_second_level_annotation
Os10g0543400	1.09944	26	1.27757	34	1.04794	24	4.183	98	4.26015	82	3.11558	71	0.000246598	1.23564	up	[R]	General function prediction only	Biological Process: polysaccharide catabolic process (GO:0000272);; Molecular Function: chitinase activity (GO:0004568);; Biological Process: chitin catabolic process (GO:0006032);; Biological Process: flavonoid biosynthetic process (GO:0009813);; Biological Process: cell wall macromolecule catabolic process (GO:0016998);; Molecular Function: chalcone isomerase activity (GO:0045430);; Biological …	K20547|6.21759e-85|dosa:Os10t0543400-00|K20547 basic endochitinase B [EC:3.2.1.14] | (RefSeq) Os10g0543400; Chitinase 8.	Amino sugar and nucleotide sugar metabolism (ko00520);; MAPK signaling pathway - plant (ko04016)	[R]	General function prediction only	Chitinase class I	Chitinase 8 OS=Oryza sativa subsp. japonica OX=39947 GN=Cht8 PE=2 SV=1	G	Carbohydrate transport and metabolism	Os10g0543400, partial [Oryza sativa Japonica Group]	biological process: metabolic process (GO:0008152);; molecular function: catalytic activity (GO:0003824);; biological process: cellular process (GO:0009987);; biological process: response to stimulus (GO:0050896);; biological process: multi-organism process (GO:0051704)
Os03g0838900	73.7653	3353	88.1208	4400	106.235	4507	51.4776	2323	70.2915	2591	62.3471	2703	0.00868996	-0.658044	down	--	--	Molecular Function: double-stranded DNA binding (GO:0003690);; Cellular Component: mitochondrion (GO:0005739);; Biological Process: regulation of transcription, DNA-templated (GO:0006355);; Cellular Component: chloroplast (GO:0009507);; Cellular Component: membrane (GO:0016020);; Molecular Function: metal ion binding (GO:0046872);;	--	--	--	--	mTERF	--	S	Function unknown	PREDICTED: uncharacterized protein LOC4334719 [Oryza sativa Japonica Group]	molecular function: binding (GO:0005488);; cellular component: cell (GO:0005623);; cellular component: organelle (GO:0043226);; cellular component: cell part (GO:0044464);; biological process: biological regulation (GO:0065007);; cellular component: membrane (GO:0016020)
Os01g0615050	11.1002	318	5.26133	166	3.02198	81	26.4815	753	37.8558	879	23.7714	649	2.23388e-05	1.5182	up	--	--	Molecular Function: serine-type endopeptidase inhibitor activity (GO:0004867);; Molecular Function: peptidase activity (GO:0008233);; Biological Process: response to wounding (GO:0009611);; Biological Process: negative regulation of endopeptidase activity (GO:0010951);;	--	--	--	--	--	Subtilisin-chymotrypsin inhibitor-2A OS=Hordeum vulgare OX=4513 PE=1 SV=2	S	Function unknown	hypothetical protein OsI_02858 [Oryza sativa Indica Group]	molecular function: molecular function regulator (GO:0098772);; biological process: biological regulation (GO:0065007);; molecular function: catalytic activity (GO:0003824);; biological process: response to stimulus (GO:0050896)
Os12g0139350	1.16699	42	2.61173	102	2.94262	97	0.87847	31	0.949988	28	0.472463	16	0.00943521	-1.10209	down	--	--	Molecular Function: monooxygenase activity (GO:0004497);; Molecular Function: iron ion binding (GO:0005506);; Biological Process: multicellular organism development (GO:0007275);; Biological Process: brassinosteroid homeostasis (GO:0010268);; Cellular Component: integral component of membrane (GO:0016021);; Biological Process: sterol metabolic process (GO:0016125);; Biological Process: brassinost…	K09588|4.34873e-63|sita:101768081|K09588 cytochrome P450 family 90 subfamily A polypeptide 1 [EC:1.14.-.-] | (RefSeq) cytochrome P450 90A4	Brassinosteroid biosynthesis (ko00905)	[QI]	Secondary metabolites biosynthesis, transport and catabolism;; Lipid transport and metabolism	Cytochrome P450	Cytochrome P450 90A3 OS=Oryza sativa subsp. japonica OX=39947 GN=CYP90A3 PE=2 SV=1	Q	Secondary metabolites biosynthesis, transport and catabolism	hypothetical_protein [Oryza brachyantha]	molecular function: catalytic activity (GO:0003824);; biological process: metabolic process (GO:0008152);; biological process: single-organism process (GO:0044699);; molecular function: binding (GO:0005488);; biological process: multicellular organismal process (GO:0032501);; biological process: developmental process (GO:0032502);; biological process: biological regulation (GO:0065007);; cellular…
Os07g0588900	8.14866	334	10.2805	463	9.10279	349	5.81269	237	3.87123	129	4.95479	194	9.38253e-05	-0.975747	down	--	--	Cellular Component: mitochondrion (GO:0005739);; Biological Process: plant-type secondary cell wall biogenesis (GO:0009834);; Biological Process: glucuronoxylan biosynthetic process (GO:0010417);; Molecular Function: galactosylgalactosylxylosylprotein 3-beta-glucuronosyltransferase activity (GO:0015018);; Cellular Component: integral component of membrane (GO:0016021);; Molecular Function: xylosy…	--	--	--	--	Glycosyltransferase family 43	Probable glucuronosyltransferase Os05g0123100 OS=Oryza sativa subsp. japonica OX=39947 GN=Os05g0123100 PE=2 SV=1	--	--	unknown protein [Oryza sativa Japonica Group]	cellular component: cell (GO:0005623);; cellular component: organelle (GO:0043226);; cellular component: cell part (GO:0044464);; biological process: cellular process (GO:0009987);; biological process: cellular component organization or biogenesis (GO:0071840);; biological process: metabolic process (GO:0008152);; biological process: single-organism process (GO:0044699);; molecular function: cata…
Os08g0392100	2.91769	181	4.08294	277	2.80621	162	1.6591	102	1.45636	73	1.06577	63	5.87868e-05	-1.19301	down	[Q]	Secondary metabolites biosynthesis, transport and catabolism	Molecular Function: metal ion binding (GO:0046872);; Molecular Function: dioxygenase activity (GO:0051213);; Biological Process: oxidation-reduction process (GO:0055114);;	--	--	[QR]	Secondary metabolites biosynthesis, transport and catabolism;; General function prediction only	2OG-Fe(II) oxygenase superfamily;; non-haem dioxygenase in morphine synthesis N-terminal	1-aminocyclopropane-1-carboxylate oxidase homolog 1 OS=Arabidopsis thaliana OX=3702 GN=At1g06620 PE=2 SV=1	S	Function unknown	PREDICTED: DIBOA-glucoside dioxygenase BX6 [Oryza sativa Japonica Group]	molecular function: binding (GO:0005488);; molecular function: catalytic activity (GO:0003824);; biological process: metabolic process (GO:0008152);; biological process: single-organism process (GO:0044699)
Os06g0701400	18.5366	532	20.5069	646	19.1398	513	14.1771	404	11.8676	276	10.7062	293	6.58277e-05	-0.787626	down	--	--	Biological Process: cytoplasmic translation (GO:0002181);; Molecular Function: structural constituent of ribosome (GO:0003735);; Biological Process: translational elongation (GO:0006414);; Cellular Component: cytosolic large ribosomal subunit (GO:0022625);; Cellular Component: preribosome, large subunit precursor (GO:0030687);; Molecular Function: large ribosomal subunit rRNA binding (GO:0070180)…	K02942|9.27642e-24|osa:4341969|K02942 large subunit ribosomal protein LP1 | (RefSeq) 60S acidic ribosomal protein P3	Ribosome (ko03010)	--	--	60s Acidic ribosomal protein	60S acidic ribosomal protein P3 OS=Oryza sativa subsp. japonica OX=39947 GN=Os06g0701400 PE=3 SV=3	J	Translation, ribosomal structure and biogenesis	PREDICTED: 60S acidic ribosomal protein P3 [Oryza sativa Japonica Group]	biological process: metabolic process (GO:0008152);; biological process: cellular process (GO:0009987);; molecular function: structural molecule activity (GO:0005198);; cellular component: cell (GO:0005623);; cellular component: macromolecular complex (GO:0032991);; cellular component: organelle (GO:0043226);; cellular component: organelle part (GO:0044422);; cellular component: cell part (GO:004…
Os10g0479500	6.96551	419	9.19598	608	8.1354	457	5.77952	345	5.56386	272	6.18961	355	0.00908688	-0.599501	down	[R]	General function prediction only	Cellular Component: nucleus (GO:0005634);; Cellular Component: mitochondrion (GO:0005739);; Cellular Component: cytosol (GO:0005829);; Biological Process: cytokinin biosynthetic process (GO:0009691);; Molecular Function: hydrolase activity, hydrolyzing N-glycosyl compounds (GO:0016799);; Molecular Function: lyase activity (GO:0016829);;	K22522|2.31932e-145|osa:4348914|K22522 cytokinin riboside 5'-monophosphate phosphoribohydrolase [EC:3.2.2.-] | (RefSeq) probable cytokinin riboside 5'-monophosphate phosphoribohydrolase LOGL10	--	--	--	Possible lysine decarboxylase	Probable cytokinin riboside 5&apos;-monophosphate phosphoribohydrolase LOGL10 OS=Oryza sativa subsp. japonica OX=39947 GN=LOGL10 PE=2 SV=1	S	Function unknown	PREDICTED: probable cytokinin riboside 5&apos;-monophosphate phosphoribohydrolase LOGL10 [Oryza sativa Japonica Group]	cellular component: cell (GO:0005623);; cellular component: organelle (GO:0043226);; cellular component: cell part (GO:0044464);; biological process: metabolic process (GO:0008152);; biological process: cellular process (GO:0009987);; biological process: biological regulation (GO:0065007);; molecular function: catalytic activity (GO:0003824)
Os05g0389400	4.05226	357	4.03977	391	4.08959	336	7.87806	688	9.40293	671	7.4374	624	1.53461e-05	0.800467	up	[G]	Carbohydrate transport and metabolism	Biological Process: transport (GO:0006810);; Cellular Component: integral component of membrane (GO:0016021);;	--	--	--	--	BT1 family	Probable folate-biopterin transporter 7 OS=Arabidopsis thaliana OX=3702 GN=At1g64890 PE=2 SV=1	G	Carbohydrate transport and metabolism	PREDICTED: probable folate-biopterin transporter 7 [Oryza sativa Japonica Group]	biological process: localization (GO:0051179);; cellular component: membrane (GO:0016020);; cellular component: membrane part (GO:0044425)
Os04g0182200	13.3095	824	11.119	756	11.2925	653	32.3788	1989	29.7774	1494	28.466	1680	1.44944e-18	1.13764	up	[Q]	Secondary metabolites biosynthesis, transport and catabolism	Cellular Component: plastid (GO:0009536);; Molecular Function: metal ion binding (GO:0046872);; Molecular Function: dioxygenase activity (GO:0051213);; Biological Process: oxidation-reduction process (GO:0055114);;	--	--	[QR]	Secondary metabolites biosynthesis, transport and catabolism;; General function prediction only	2OG-Fe(II) oxygenase superfamily;; non-haem dioxygenase in morphine synthesis N-terminal	1-aminocyclopropane-1-carboxylate oxidase homolog 3 OS=Arabidopsis thaliana OX=3702 GN=At1g06650 PE=2 SV=1	S	Function unknown	PREDICTED: 1-aminocyclopropane-1-carboxylate oxidase homolog 1 [Oryza sativa Japonica Group]	cellular component: cell (GO:0005623);; cellular component: organelle (GO:0043226);; cellular component: cell part (GO:0044464);; molecular function: binding (GO:0005488);; molecular function: catalytic activity (GO:0003824);; biological process: metabolic process (GO:0008152);; biological process: single-organism process (GO:0044699)
Os12g0634600	2.84353	78	6.60331	199	5.87891	150	1.48091	41	2.17762	49	1.47963	39	0.000919422	-1.26095	down	--	--	--	--	--	--	--	--	--	--	--	PREDICTED: uncharacterized protein LOC4352881 [Oryza sativa Japonica Group]	--
Os04g0604300	16.3057	779	56.1872	2949	62.9942	2809	13.6343	647	11.8318	459	5.19405	237	0.00971282	-1.14638	down	[G]	Carbohydrate transport and metabolism	Molecular Function: hydrolase activity, hydrolyzing O-glycosyl compounds (GO:0004553);; Cellular Component: cell wall (GO:0005618);; Biological Process: xyloglucan metabolic process (GO:0010411);; Molecular Function: xyloglucan:xyloglucosyl transferase activity (GO:0016762);; Biological Process: cell wall biogenesis (GO:0042546);; Cellular Component: apoplast (GO:0048046);; Biological Process: ce…	K14504|5.76541e-175|osa:4336904|K14504 xyloglucan:xyloglucosyl transferase TCH4 [EC:2.4.1.207] | (RefSeq) xyloglucan endotransglucosylase/hydrolase protein 24	Plant hormone signal transduction (ko04075)	--	--	Glycosyl hydrolases family 16;; Xyloglucan endo-transglycosylase (XET) C-terminus	Xyloglucan endotransglucosylase/hydrolase protein 24 OS=Arabidopsis thaliana OX=3702 GN=XTH24 PE=1 SV=2	G	Carbohydrate transport and metabolism	PREDICTED: xyloglucan endotransglucosylase/hydrolase protein 24 [Oryza sativa Japonica Group]	molecular function: catalytic activity (GO:0003824);; cellular component: cell (GO:0005623);; cellular component: cell part (GO:0044464);; biological process: metabolic process (GO:0008152);; biological process: cellular process (GO:0009987);; biological process: cellular component organization or biogenesis (GO:0071840);; cellular component: extracellular region (GO:0005576)
Os06g0216200	2.46303	125	2.3485	131	2.41833	114	1.31731	67	1.32689	55	1.26937	62	0.000703254	-0.921505	down	[C]	Energy production and conversion	Molecular Function: NADPH dehydrogenase activity (GO:0003959);; Cellular Component: mitochondrion (GO:0005739);; Biological Process: defense response (GO:0006952);; Biological Process: jasmonic acid biosynthetic process (GO:0009695);; Molecular Function: FMN binding (GO:0010181);; Molecular Function: 12-oxophytodienoate reductase activity (GO:0016629);; Biological Process: oxylipin biosynthetic p…	K05894|0|dosa:Os06t0216200-00|K05894 12-oxophytodienoic acid reductase [EC:1.3.1.42] | (RefSeq) Os06g0216200, 12-OXOPHYTODIENOATE_REDUCTASE_2, OPR2; Similar to Oxo-phytodienoic acid reductase.	alpha-Linolenic acid metabolism (ko00592)	[CR]	Energy production and conversion;; General function prediction only	NADH:flavin oxidoreductase / NADH oxidase family	Putative 12-oxophytodienoate reductase 2 OS=Oryza sativa subsp. japonica OX=39947 GN=OPR2 PE=3 SV=1	C	Energy production and conversion	PREDICTED: putative 12-oxophytodienoate reductase 2 isoform X1 [Oryza sativa Japonica Group]	molecular function: catalytic activity (GO:0003824);; biological process: metabolic process (GO:0008152);; biological process: single-organism process (GO:0044699);; cellular component: cell (GO:0005623);; cellular component: organelle (GO:0043226);; cellular component: cell part (GO:0044464);; biological process: response to stimulus (GO:0050896);; biological process: cellular process (GO:000998…
Os02g0751600	85.5325	4191	76.0721	4082	71.7562	3280	68.5729	3331	47.0803	1873	49.9201	2322	0.00147672	-0.629122	down	[O]	Posttranslational modification, protein turnover, chaperones	Biological Process: protein peptidyl-prolyl isomerization (GO:0000413);; Molecular Function: peptidyl-prolyl cis-trans isomerase activity (GO:0003755);; Molecular Function: FK506 binding (GO:0005528);; Cellular Component: endoplasmic reticulum membrane (GO:0005789);; Cellular Component: chloroplast thylakoid membrane (GO:0009535);; Biological Process: chaperone-mediated protein folding (GO:006107…	K01802|3.7779e-107|osa:4330746|K01802 peptidylprolyl isomerase [EC:5.2.1.8] | (RefSeq) photosynthetic NDH subunit of lumenal location 4, chloroplastic	--	[O]	Posttranslational modification, protein turnover, chaperones	FKBP-type peptidyl-prolyl cis-trans isomerase	Photosynthetic NDH subunit of lumenal location 4, chloroplastic OS=Arabidopsis thaliana OX=3702 GN=PNSL4 PE=1 SV=1	O	Posttranslational modification, protein turnover, chaperones	PREDICTED: photosynthetic NDH subunit of lumenal location 4, chloroplastic [Oryza sativa Japonica Group]	biological process: metabolic process (GO:0008152);; biological process: cellular process (GO:0009987);; molecular function: catalytic activity (GO:0003824);; molecular function: binding (GO:0005488);; cellular component: cell (GO:0005623);; cellular component: membrane (GO:0016020);; cellular component: organelle (GO:0043226);; cellular component: organelle part (GO:0044422);; cellular component…
Os10g0389300	0.731769	93	0.56555	77	1.14177	170	2.62414	358	4.15471	445	1.65818	216	0.00726412	1.07751	up	--	--	Cellular Component: plastid (GO:0009536);;	K13545|2.75582e-101|dosa:Os10t0389300-01|K13545 red chlorophyll catabolite reductase [EC:1.3.7.12] | (RefSeq) Os10g0389300; Similar to Red chlorophyll catabolite reductase (Fragment).	Porphyrin and chlorophyll metabolism (ko00860)	--	--	Red chlorophyll catabolite reductase (RCC reductase);; Red chlorophyll catabolite reductase (RCC reductase)	Red chlorophyll catabolite reductase (Fragment) OS=Hordeum vulgare OX=4513 GN=rccR PE=1 SV=1	S	Function unknown	Os10g0389300, partial [Oryza sativa Japonica Group]	cellular component: cell (GO:0005623);; cellular component: organelle (GO:0043226);; cellular component: cell part (GO:0044464)
Oryza_sativa_newGene_5461	4.554	1013	5.88625	1463	5.18409	1092	3.25181	712	2.95889	460	2.55562	523	5.66279e-07	-1.03783	down	--	--	Molecular Function: enzyme inhibitor activity (GO:0004857);; Cellular Component: mitochondrion (GO:0005739);; Cellular Component: plastid (GO:0009536);; Cellular Component: integral component of membrane (GO:0016021);; Biological Process: negative regulation of catalytic activity (GO:0043086);;	--	--	--	--	Plant invertase/pectin methylesterase inhibitor	Pectinesterase inhibitor 9 OS=Arabidopsis thaliana OX=3702 GN=PMEI9 PE=2 SV=1	S	Function unknown	hypothetical protein OsJ_26907 [Oryza sativa Japonica Group]	molecular function: molecular function regulator (GO:0098772);; biological process: biological regulation (GO:0065007);; cellular component: cell (GO:0005623);; cellular component: organelle (GO:0043226);; cellular component: cell part (GO:0044464);; cellular component: membrane (GO:0016020);; cellular component: membrane part (GO:0044425)
Os08g0289000	6.75406	444	8.05483	581	7.95859	485	5.1114	332	5.53422	294	5.23121	327	0.00147344	-0.654803	down	--	--	Cellular Component: plastid (GO:0009536);;	--	--	--	--	--	--	S	Function unknown	unknown protein [Oryza sativa Japonica Group]	cellular component: cell (GO:0005623);; cellular component: organelle (GO:0043226);; cellular component: cell part (GO:0044464)
Os03g0244000	143.086	6604	158.503	8039	163.778	7031	113.083	5180	106.433	3976	120.079	5273	0.000152365	-0.606509	down	--	--	Molecular Function: protein disulfide isomerase activity (GO:0003756);; Biological Process: protein folding (GO:0006457);; Cellular Component: chloroplast thylakoid membrane (GO:0009535);; Cellular Component: chloroplast stroma (GO:0009570);; Biological Process: photosystem II repair (GO:0010206);; Cellular Component: integral component of membrane (GO:0016021);; Molecular Function: heat shock pr…	K22520|2.60188e-65|osa:4332227|K22520 protein disulfide-isomerase [EC:5.3.4.1] | (RefSeq) protein SPA, chloroplastic	--	--	--	--	Protein SPA, chloroplastic OS=Solanum lycopersicum OX=4081 GN=SPA PE=2 SV=1	S	Function unknown	PREDICTED: protein SPA, chloroplastic [Oryza sativa Japonica Group]	molecular function: catalytic activity (GO:0003824);; biological process: cellular process (GO:0009987);; cellular component: cell (GO:0005623);; cellular component: membrane (GO:0016020);; cellular component: organelle (GO:0043226);; cellular component: organelle part (GO:0044422);; cellular component: cell part (GO:0044464);; biological process: metabolic process (GO:0008152);; cellular compone…
Os01g0138900	31.2366	2377	26.04	2176	25.0205	1777	69.6284	5258	71.5638	4415	60.0044	4354	1.1715e-15	1.08474	up	[MR]	Cell wall/membrane/envelope biogenesis;; General function prediction only	Biological Process: metabolic process (GO:0008152);; Cellular Component: plastid (GO:0009536);; Molecular Function: isomerase activity (GO:0016853);;	--	--	--	--	Enolase C-terminal domain-like;; Mandelate racemase / muconate lactonizing enzyme, N-terminal domain;; Methylaspartate ammonia-lyase C-terminus	L-Ala-D/L-amino acid epimerase OS=Populus trichocarpa OX=3694 GN=POPTR_0012s05040g PE=3 SV=2	M	Cell wall/membrane/envelope biogenesis	PREDICTED: L-Ala-D/L-amino acid epimerase [Oryza sativa Japonica Group]	biological process: metabolic process (GO:0008152);; cellular component: cell (GO:0005623);; cellular component: organelle (GO:0043226);; cellular component: cell part (GO:0044464);; molecular function: catalytic activity (GO:0003824)
Os04g0518400	5.19201	591	7.65018	957	8.89951	946	4.48699	507	3.48758	322	3.64606	396	0.000601604	-0.955421	down	[E]	Amino acid transport and metabolism	Cellular Component: cytoplasm (GO:0005737);; Biological Process: L-phenylalanine catabolic process (GO:0006559);; Biological Process: cinnamic acid biosynthetic process (GO:0009800);; Molecular Function: phenylalanine ammonia-lyase activity (GO:0045548);;	K10775|0|osa:4336415|K10775 phenylalanine ammonia-lyase [EC:4.3.1.24] | (RefSeq) phenylalanine ammonia-lyase	Phenylalanine metabolism (ko00360);; Phenylpropanoid biosynthesis (ko00940)	[Q]	Secondary metabolites biosynthesis, transport and catabolism	Aromatic amino acid lyase	Phenylalanine ammonia-lyase OS=Triticum aestivum OX=4565 GN=PAL PE=3 SV=1	E	Amino acid transport and metabolism	PREDICTED: phenylalanine ammonia-lyase [Oryza sativa Japonica Group]	cellular component: cell (GO:0005623);; cellular component: cell part (GO:0044464);; biological process: metabolic process (GO:0008152);; biological process: cellular process (GO:0009987);; biological process: single-organism process (GO:0044699);; molecular function: catalytic activity (GO:0003824)
Oryza_sativa_newGene_6519	1.11281	60	1.65925	97	1.1296	57	0.113933	7	0.07366	4	0.096451	5	9.03181e-11	-2.38376	down	--	--	--	--	--	--	--	--	--	--	--	--	--
Os12g0498500	55.6221	2355	66.5475	3094	65.2733	2579	45.3044	1904	38.3771	1317	45.9348	1854	0.000294905	-0.672319	down	--	--	Cellular Component: chloroplast thylakoid membrane (GO:0009535);; Cellular Component: NAD(P)H dehydrogenase complex (plastoquinone) (GO:0010598);; Cellular Component: integral component of membrane (GO:0016021);;	K23052|1.36298e-86|osa:4352264|K23052 NAD(P)H-quinone oxidoreductase subunit U, chloroplastic [EC:1.6.5.-] | (RefSeq) NAD(P)H-quinone oxidoreductase subunit U, chloroplastic	--	--	--	DnaJ domain	NAD(P)H-quinone oxidoreductase subunit U, chloroplastic OS=Arabidopsis thaliana OX=3702 GN=ndhU PE=1 SV=1	U	Intracellular trafficking, secretion, and vesicular transport	hypothetical protein OsI_38413 [Oryza sativa Indica Group]	cellular component: cell (GO:0005623);; cellular component: membrane (GO:0016020);; cellular component: organelle (GO:0043226);; cellular component: organelle part (GO:0044422);; cellular component: cell part (GO:0044464);; cellular component: macromolecular complex (GO:0032991);; cellular component: membrane part (GO:0044425)
Os01g0121300	5.04092	462	4.87922	491	4.15167	356	6.82876	621	9.54397	709	8.86642	775	0.00524471	0.626314	up	--	--	Cellular Component: integral component of membrane (GO:0016021);;	--	--	--	--	--	--	S	Function unknown	PREDICTED: uncharacterized protein LOC4326042 [Oryza sativa Japonica Group]	cellular component: membrane (GO:0016020);; cellular component: membrane part (GO:0044425)
Oryza_sativa_newGene_9360	12.0975	1681	11.0087	1680	12.9389	1685	21.4779	2957	29.9699	3372	18.6686	2468	0.0028203	0.715481	up	[T]	Signal transduction mechanisms	Molecular Function: voltage-gated chloride channel activity (GO:0005247);; Biological Process: chloride transport (GO:0006821);; Cellular Component: plant-type vacuole membrane (GO:0009705);; Cellular Component: integral component of membrane (GO:0016021);; Biological Process: regulation of anion transmembrane transport (GO:1903959);;	K05016|0|osa:107279829|K05016 chloride channel 7 | (RefSeq) chloride channel protein CLC-c-like isoform X1	--	[P]	Inorganic ion transport and metabolism	Voltage gated chloride channel;; CBS domain	Chloride channel protein CLC-c OS=Arabidopsis thaliana OX=3702 GN=CLC-C PE=1 SV=1	P	Inorganic ion transport and metabolism	chloride channel [Oryza sativa Japonica Group]	molecular function: transporter activity (GO:0005215);; biological process: localization (GO:0051179);; biological process: biological regulation (GO:0065007);; cellular component: cell (GO:0005623);; cellular component: membrane (GO:0016020);; cellular component: organelle (GO:0043226);; cellular component: organelle part (GO:0044422);; cellular component: cell part (GO:0044464);; cellular compo…
Os02g0734300	62.2494	2955	82.5977	4306	78.6251	3483	39.2682	1850	46.5249	1791	44.1364	1998	7.71389e-06	-0.897986	down	[V]	Defense mechanisms	Cellular Component: mitochondrion (GO:0005739);; Molecular Function: hydrolase activity (GO:0016787);;	K07766|1.44302e-102|osa:4330642|K07766 diphosphoinositol-polyphosphate diphosphatase [EC:3.6.1.52] | (RefSeq) nudix hydrolase 21, chloroplastic	--	[T]	Signal transduction mechanisms	NUDIX domain	Nudix hydrolase 21, chloroplastic OS=Arabidopsis thaliana OX=3702 GN=NUDT21 PE=2 SV=1	L	Replication, recombination and repair	PREDICTED: nudix hydrolase 21, chloroplastic [Oryza sativa Japonica Group]	cellular component: cell (GO:0005623);; cellular component: organelle (GO:0043226);; cellular component: cell part (GO:0044464);; molecular function: catalytic activity (GO:0003824)
Os04g0502200	7.45503	1269	5.68335	1062	5.69796	905	10.5828	1787	12.7561	1760	11.5039	1867	0.000106078	0.687509	up	--	--	Cellular Component: early endosome (GO:0005769);; Cellular Component: trans-Golgi network (GO:0005802);; Biological Process: transport (GO:0006810);;	K20306|0|osa:4336316|K20306 trafficking protein particle complex subunit 9 | (RefSeq) trafficking protein particle complex II-specific subunit 120 homolog	--	[U]	Intracellular trafficking, secretion, and vesicular transport	Transport protein Trs120 or TRAPPC9, TRAPP II complex subunit	Trafficking protein particle complex II-specific subunit 120 homolog OS=Oryza sativa subsp. japonica OX=39947 GN=TRS120 PE=2 SV=1	S	Function unknown	PREDICTED: trafficking protein particle complex II-specific subunit 120 homolog [Oryza sativa Japonica Group]	cellular component: cell (GO:0005623);; cellular component: organelle (GO:0043226);; cellular component: cell part (GO:0044464);; cellular component: organelle part (GO:0044422);; biological process: localization (GO:0051179)
Os01g0695300	4.24322	204	3.2326	171	5.49137	247	10.6471	508	9.57547	373	8.38633	385	0.00251063	0.847041	up	[H]	Coenzyme transport and metabolism	Molecular Function: dimethylallyltranstransferase activity (GO:0004161);; Molecular Function: geranyltranstransferase activity (GO:0004337);; Cellular Component: cytoplasm (GO:0005737);; Biological Process: farnesyl diphosphate biosynthetic process (GO:0045337);;	K00787|0|osa:4323892|K00787 farnesyl diphosphate synthase [EC:2.5.1.1 2.5.1.10] | (RefSeq) farnesyl pyrophosphate synthase isoform X1	Terpenoid backbone biosynthesis (ko00900)	[H]	Coenzyme transport and metabolism	Polyprenyl synthetase	Farnesyl pyrophosphate synthase OS=Zea mays OX=4577 GN=FPS PE=2 SV=1	H	Coenzyme transport and metabolism	hypothetical protein OsJ_03111 [Oryza sativa Japonica Group]	molecular function: catalytic activity (GO:0003824);; cellular component: cell (GO:0005623);; cellular component: cell part (GO:0044464);; biological process: metabolic process (GO:0008152);; biological process: cellular process (GO:0009987);; biological process: single-organism process (GO:0044699)
Os02g0606200	133.894	6444	169.279	8949	176.929	7948	82.2058	3927	107.019	4176	89.7598	4120	2.60618e-05	-0.893033	down	--	--	Molecular Function: obsolete transcription factor activity, transcription factor binding (GO:0000989);; Molecular Function: DNA binding (GO:0003677);; Cellular Component: nucleus (GO:0005634);; Biological Process: regulation of transcription, DNA-templated (GO:0006355);; Molecular Function: zinc ion binding (GO:0008270);; Biological Process: photomorphogenesis (GO:0009640);;	--	--	--	--	B-box zinc finger	B-box zinc finger protein 24 OS=Arabidopsis thaliana OX=3702 GN=BBX24 PE=1 SV=1	S	Function unknown	PREDICTED: B-box zinc finger protein 25 [Oryza sativa Japonica Group]	molecular function: transcription factor activity, protein binding (GO:0000988);; biological process: biological regulation (GO:0065007);; molecular function: binding (GO:0005488);; cellular component: cell (GO:0005623);; cellular component: organelle (GO:0043226);; cellular component: cell part (GO:0044464);; biological process: multicellular organismal process (GO:0032501);; biological process:…
Os03g0232600	21.6574	2358	21.5325	2575	24.2745	2467	17.765	1920	13.8935	1227	16.5717	1721	0.000547597	-0.627525	down	[T]	Signal transduction mechanisms	Molecular Function: ubiquitin-protein transferase activity (GO:0004842);; Biological Process: protein ubiquitination (GO:0016567);; Molecular Function: ligase activity (GO:0016874);;	--	--	--	--	U-box domain	U-box domain-containing protein 75 OS=Oryza sativa subsp. japonica OX=39947 GN=TUD1 PE=1 SV=1	O	Posttranslational modification, protein turnover, chaperones	PREDICTED: U-box domain-containing protein 30 [Oryza sativa Japonica Group]	molecular function: catalytic activity (GO:0003824);; biological process: metabolic process (GO:0008152);; biological process: cellular process (GO:0009987)
Os04g0296700	43.0127	4680	45.2671	5775	45.2253	4960	31.3424	3518	28.6732	2567	29.2189	3106	4.27177e-07	-0.761531	down	--	--	--	--	--	--	--	--	--	--	--	Os04g0296700, partial [Oryza sativa Japonica Group]	--
Os01g0600900	5549.77	275178	7199.75	396803	8919.38	423524	4404.26	214375	3294.26	132474	4041.64	194155	9.76926e-05	-0.978264	down	--	--	Biological Process: response to light stimulus (GO:0009416);; Cellular Component: photosystem I (GO:0009522);; Cellular Component: photosystem II (GO:0009523);; Cellular Component: chloroplast thylakoid membrane (GO:0009535);; Biological Process: photosynthesis, light harvesting in photosystem I (GO:0009768);; Cellular Component: chloroplast envelope (GO:0009941);; Cellular Component: plastoglobu…	K08912|5.90159e-174|osa:4324599|K08912 light-harvesting complex II chlorophyll a/b binding protein 1 | (RefSeq) chlorophyll a-b binding protein 2, chloroplastic	Photosynthesis - antenna proteins (ko00196)	--	--	Chlorophyll A-B binding protein	Chlorophyll a-b binding protein 2, chloroplastic OS=Oryza sativa subsp. japonica OX=39947 GN=CAB2R PE=2 SV=2	J	Translation, ribosomal structure and biogenesis	PREDICTED: chlorophyll a-b binding protein 2, chloroplastic [Oryza sativa Japonica Group]	biological process: response to stimulus (GO:0050896);; cellular component: cell (GO:0005623);; cellular component: membrane (GO:0016020);; cellular component: macromolecular complex (GO:0032991);; cellular component: membrane part (GO:0044425);; cellular component: cell part (GO:0044464);; cellular component: organelle (GO:0043226);; cellular component: organelle part (GO:0044422);; biological p…
Os03g0812500	2.44965	164	2.65083	195	3.6449	227	5.42371	360	8.95046	485	8.68754	553	0.000707951	1.03394	up	--	--	--	--	--	--	--	--	--	--	--	--	--
Os08g0434100	40.6244	2135	29.1659	1684	38.4404	1886	71.0525	3706	91.565	3902	56.4956	2832	0.00182188	0.769147	up	[J]	Translation, ribosomal structure and biogenesis	Molecular Function: RNA binding (GO:0003723);; Molecular Function: ribonuclease T2 activity (GO:0033897);; Biological Process: RNA phosphodiester bond hydrolysis, endonucleolytic (GO:0090502);;	K01166|2.024e-148|osa:4345656|K01166 ribonuclease T2 [EC:4.6.1.19] | (RefSeq) extracellular ribonuclease LE	--	[A]	RNA processing and modification	Ribonuclease T2 family	Extracellular ribonuclease LE OS=Solanum lycopersicum OX=4081 PE=1 SV=2	S	Function unknown	PREDICTED: extracellular ribonuclease LE [Oryza sativa Japonica Group]	molecular function: binding (GO:0005488);; molecular function: catalytic activity (GO:0003824);; biological process: metabolic process (GO:0008152);; biological process: cellular process (GO:0009987)
Os08g0310300	17.5752	2493	19.6336	3058	20.2445	2680	12.7221	1791	11.0644	1272	12.7415	1723	1.63574e-06	-0.793379	down	--	--	--	--	--	--	--	--	--	--	--	Os08g0310300 [Oryza sativa Japonica Group]	--
Os03g0386800	1.34664	107	1.97951	172	2.38335	176	0.412277	33	0.593473	38	0.890537	67	0.000386576	-1.3074	down	[E]	Amino acid transport and metabolism	Molecular Function: serine-type carboxypeptidase activity (GO:0004185);; Biological Process: proteolysis involved in cellular protein catabolic process (GO:0051603);;	K16297|0|osa:4332998|K16297 serine carboxypeptidase-like clade II [EC:3.4.16.-] | (RefSeq) serine carboxypeptidase 24	--	[OE]	Posttranslational modification, protein turnover, chaperones;; Amino acid transport and metabolism	Serine carboxypeptidase	Serine carboxypeptidase 24 OS=Arabidopsis thaliana OX=3702 GN=SCPL24 PE=1 SV=1	E	Amino acid transport and metabolism	PREDICTED: serine carboxypeptidase 24 [Oryza sativa Japonica Group]	molecular function: catalytic activity (GO:0003824);; biological process: metabolic process (GO:0008152)
Os08g0307601	1.29996	48	2.00017	80	1.45007	50	8.78985	318	6.34676	188	2.80047	98	0.00153522	1.22647	up	--	--	Cellular Component: mitochondrion (GO:0005739);; Cellular Component: plastid (GO:0009536);;	--	--	--	--	--	--	--	--	Os08g0307601, partial [Oryza sativa Japonica Group]	cellular component: cell (GO:0005623);; cellular component: organelle (GO:0043226);; cellular component: cell part (GO:0044464)
Os03g0844700	10.7331	705	8.96901	647	9.157	561	28.0279	1826	29.5472	1573	24.5595	1538	1.49685e-19	1.28947	up	[M]	Cell wall/membrane/envelope biogenesis	Cellular Component: mitochondrion (GO:0005739);; Cellular Component: chloroplast thylakoid membrane (GO:0009535);; Biological Process: chloroplast organization (GO:0009658);; Cellular Component: integral component of membrane (GO:0016021);; Biological Process: protein insertion into membrane (GO:0051205);;	K03217|0|osa:4334759|K03217 YidC/Oxa1 family membrane protein insertase | (RefSeq) ALBINO3-like protein 1, chloroplastic isoform X1	Protein export (ko03060)	[OU]	Posttranslational modification, protein turnover, chaperones;; Intracellular trafficking, secretion, and vesicular transport	60Kd inner membrane protein	ALBINO3-like protein 1, chloroplastic OS=Arabidopsis thaliana OX=3702 GN=ALB4 PE=1 SV=3	U	Intracellular trafficking, secretion, and vesicular transport	PREDICTED: ALBINO3-like protein 1, chloroplastic isoform X1 [Oryza sativa Japonica Group]	cellular component: cell (GO:0005623);; cellular component: organelle (GO:0043226);; cellular component: cell part (GO:0044464);; cellular component: membrane (GO:0016020);; cellular component: organelle part (GO:0044422);; biological process: cellular process (GO:0009987);; biological process: cellular component organization or biogenesis (GO:0071840);; cellular component: membrane part (GO:0044…
Os06g0703500	6.53964	674	5.47637	617	4.75912	406	11.543	1248	7.81458	685	9.30618	965	0.00637496	0.67051	up	--	--	Molecular Function: DNA binding (GO:0003677);; Cellular Component: nucleus (GO:0005634);; Biological Process: regulation of transcription, DNA-templated (GO:0006355);; Molecular Function: metal ion binding (GO:0046872);;	--	--	--	--	SBP domain	Squamosa promoter-binding-like protein 12 OS=Oryza sativa subsp. japonica OX=39947 GN=SPL12 PE=2 SV=1	K	Transcription	PREDICTED: squamosa promoter-binding-like protein 12 [Oryza sativa Japonica Group]	molecular function: binding (GO:0005488);; cellular component: cell (GO:0005623);; cellular component: organelle (GO:0043226);; cellular component: cell part (GO:0044464);; biological process: biological regulation (GO:0065007)
Os08g0214900	19.2337	609	22.9333	798	24.8165	734	13.1385	413	16.6557	428	11.4658	347	0.00119836	-0.797915	down	--	--	--	--	--	--	--	--	--	--	--	Os08g0214900, partial [Oryza sativa Japonica Group]	--
Os10g0348900	29.7881	1580	25.8222	1505	24.9474	1236	14.2297	750	16.5424	712	17.8713	904	2.79844e-07	-0.854373	down	--	--	Molecular Function: nucleic acid binding (GO:0003676);;	--	--	--	--	--	--	L	Replication, recombination and repair	Os10g0348900 [Oryza sativa Japonica Group]	molecular function: binding (GO:0005488)
Os12g0612300	12.5752	1338	15.7863	1845	17.8979	1777	9.85584	1041	11.8876	1025	10.8916	1105	0.00830827	-0.629496	down	--	--	--	--	--	--	--	--	WPP domain-associated protein (Fragment) OS=Solanum lycopersicum OX=4081 GN=WAP PE=1 SV=1	S	Function unknown	PREDICTED: WPP domain-associated protein [Oryza sativa Japonica Group]	--
Os01g0720800	7.79085	558	7.48884	589	7.80609	522	6.12706	435	4.67355	272	4.63271	316	0.000384546	-0.709465	down	--	--	Molecular Function: ADP binding (GO:0043531);;	--	--	[T]	Signal transduction mechanisms	NB-ARC domain	Putative disease resistance RPP13-like protein 1 OS=Arabidopsis thaliana OX=3702 GN=RPPL1 PE=3 SV=1	S	Function unknown	PREDICTED: probable disease resistance RPP8-like protein 2 [Oryza sativa Japonica Group]	molecular function: binding (GO:0005488)
Os06g0551800	2.478	319	2.29941	325	1.873	225	4.05518	518	3.34165	349	4.73416	581	0.00702144	0.645283	up	--		Molecular Function: protein serine/threonine kinase activity (GO:0004674);; Molecular Function: ATP binding (GO:0005524);; Cellular Component: plasma membrane (GO:0005886);; Biological Process: protein phosphorylation (GO:0006468);; Cellular Component: integral component of membrane (GO:0016021);; Molecular Function: carbohydrate binding (GO:0030246);;	--	--	--	--	Protein kinase domain;; Protein tyrosine kinase;; PAN-like domain;; D-mannose binding lectin	G-type lectin S-receptor-like serine/threonine-protein kinase SD2-5 OS=Arabidopsis thaliana OX=3702 GN=SD25 PE=1 SV=1	T	Signal transduction mechanisms	PREDICTED: G-type lectin S-receptor-like serine/threonine-protein kinase SD2-5 [Oryza brachyantha]	molecular function: catalytic activity (GO:0003824);; biological process: metabolic process (GO:0008152);; biological process: cellular process (GO:0009987);; molecular function: binding (GO:0005488);; cellular component: cell (GO:0005623);; cellular component: membrane (GO:0016020);; cellular component: cell part (GO:0044464);; cellular component: membrane part (GO:0044425)
Os01g0940000	4.87218	507	9.31112	1063	9.4048	912	3.40373	351	4.22371	356	3.09382	307	0.000343997	-1.10997	down	[C]	Energy production and conversion	Cellular Component: extracellular space (GO:0005615);; Biological Process: cytokinin metabolic process (GO:0009690);; Molecular Function: oxidoreductase activity, acting on CH-OH group of donors (GO:0016614);; Molecular Function: cytokinin dehydrogenase activity (GO:0019139);; Biological Process: electron transport chain (GO:0022900);; Molecular Function: flavin adenine dinucleotide binding (GO:0…	K00279|0|osa:4326515|K00279 cytokinin dehydrogenase [EC:1.5.99.12] | (RefSeq) cytokinin dehydrogenase 4	Zeatin biosynthesis (ko00908)	[C]	Energy production and conversion	Cytokinin dehydrogenase 1, FAD and cytokinin binding;; FAD binding domain	Cytokinin dehydrogenase 4 OS=Oryza sativa subsp. japonica OX=39947 GN=CKX4 PE=2 SV=1	C	Energy production and conversion	PREDICTED: cytokinin dehydrogenase 4 [Oryza sativa Japonica Group]	cellular component: extracellular region (GO:0005576);; cellular component: extracellular region part (GO:0044421);; biological process: metabolic process (GO:0008152);; biological process: cellular process (GO:0009987);; biological process: biological regulation (GO:0065007);; molecular function: catalytic activity (GO:0003824);; biological process: single-organism process (GO:0044699);; molecul…
Os01g0305300	8.66917	189	6.01222	144	5.33895	109	18.3785	397	11.5415	204	13.512	281	0.00554008	0.824918	up	--	--	--	--	--	--	--	--	--	--	--	--	--
Os11g0118400	14.0854	882	21.5363	1480	17.1033	999	10.0285	623	9.90037	503	12.3585	738	0.00136355	-0.799884	down	--	--	Cellular Component: plastid (GO:0009536);;	--	--	--	--	NPH3 family	Putative BTB/POZ domain-containing protein At3g08660 OS=Arabidopsis thaliana OX=3702 GN=At3g08660 PE=3 SV=1	S	Function unknown	Os11g0118500 [Oryza sativa Japonica Group]	cellular component: cell (GO:0005623);; cellular component: organelle (GO:0043226);; cellular component: cell part (GO:0044464)
Os02g0589400	134.199	10599	144.602	12545	129.552	9550	114.338	8963	79.0337	5061	92.163	6942	0.00051663	-0.65433	down	[G]	Carbohydrate transport and metabolism	Biological Process: flavonoid biosynthetic process (GO:0009813);; Cellular Component: intracellular membrane-bounded organelle (GO:0043231);; Biological Process: flavonoid glucuronidation (GO:0052696);; Molecular Function: quercetin 3-O-glucosyltransferase activity (GO:0080043);; Molecular Function: quercetin 7-O-glucosyltransferase activity (GO:0080044);;	--	--	[GC]	Carbohydrate transport and metabolism;; Energy production and conversion	UDP-glucoronosyl and UDP-glucosyl transferase	UDP-glycosyltransferase 91D1 OS=Stevia rebaudiana OX=55670 GN=UGT91D1 PE=2 SV=1	S	Function unknown	PREDICTED: putative UDP-rhamnose:rhamnosyltransferase 1 [Oryza sativa Japonica Group]	biological process: metabolic process (GO:0008152);; cellular component: cell (GO:0005623);; cellular component: organelle (GO:0043226);; cellular component: cell part (GO:0044464);; biological process: cellular process (GO:0009987);; biological process: single-organism process (GO:0044699);; molecular function: catalytic activity (GO:0003824)
Os03g0854000	30.6956	1197	41.4792	1776	51.3994	1870	19.2943	747	20.1979	639	17.0163	633	2.57707e-06	-1.17435	down	[R]	General function prediction only	--	K19761|1.53199e-112|osa:4334822|K19761 gamma-glutamylaminecyclotransferase [EC:2.3.2.-] | (RefSeq) putative gamma-glutamylcyclotransferase At3g02910	--	[S]	Function unknown	Gamma-glutamyl cyclotransferase, AIG2-like;; AIG2-like family	Putative gamma-glutamylcyclotransferase At3g02910 OS=Arabidopsis thaliana OX=3702 GN=At3g02910 PE=2 SV=2	S	Function unknown	PREDICTED: putative gamma-glutamylcyclotransferase At3g02910 [Oryza sativa Japonica Group]	--
Os08g0521800	90.9024	4205	99.6429	5060	97.8409	4225	73.3043	3367	74.0909	2779	65.294	2880	4.87917e-05	-0.59457	down	--	--	Cellular Component: mitochondrion (GO:0005739);;	--	--	--	--	Protein of unknown function (DUF1997)	--	S	Function unknown	PREDICTED: uncharacterized protein LOC4346075 [Oryza sativa Japonica Group]	cellular component: cell (GO:0005623);; cellular component: organelle (GO:0043226);; cellular component: cell part (GO:0044464)
Os10g0109600	9.86087	522	5.43655	315	4.08197	202	22.38	1172	15.2536	655	16.675	839	0.000374871	1.11082	up	--	--	Molecular Function: peroxidase activity (GO:0004601);; Cellular Component: extracellular region (GO:0005576);; Biological Process: response to oxidative stress (GO:0006979);; Molecular Function: heme binding (GO:0020037);; Biological Process: hydrogen peroxide catabolic process (GO:0042744);; Molecular Function: metal ion binding (GO:0046872);; Biological Process: oxidation-reduction process (GO:…	K00430|0|osa:4347963|K00430 peroxidase [EC:1.11.1.7] | (RefSeq) peroxidase N	Phenylpropanoid biosynthesis (ko00940)	--	--	Peroxidase	Peroxidase N OS=Armoracia rusticana OX=3704 GN=HRPN PE=2 SV=1	G	Carbohydrate transport and metabolism	PREDICTED: peroxidase N [Oryza sativa Japonica Group]	molecular function: catalytic activity (GO:0003824);; molecular function: antioxidant activity (GO:0016209);; biological process: metabolic process (GO:0008152);; biological process: cellular process (GO:0009987);; biological process: single-organism process (GO:0044699);; biological process: response to stimulus (GO:0050896);; biological process: detoxification (GO:0098754);; cellular component:…
Os02g0757100	1.91209	101	4.25458	247	5.90684	291	0.958966	51	0.51529	23	0.400377	21	2.11757e-06	-1.82935	down	--	--	--	--	--	--	--	Phosphate-induced protein 1 conserved region	Protein EXORDIUM OS=Arabidopsis thaliana OX=3702 GN=EXO PE=2 SV=1	S	Function unknown	PREDICTED: protein EXORDIUM [Oryza sativa Japonica Group]	--
Os01g0823200	7.46454	727	6.48347	694	8.04341	731	4.12943	399	3.13261	248	3.90162	363	1.15873e-07	-1.07054	down	--	--	Cellular Component: integral component of membrane (GO:0016021);;	K15285|2.53419e-77|dosa:Os01t0823200-01|K15285 solute carrier family 35, member E3 | (RefSeq) Os01g0823200; Similar to Integral membrane protein like.	--	[GE]	Carbohydrate transport and metabolism;; Amino acid transport and metabolism	Triose-phosphate Transporter family	UDP-xylose transporter 3 OS=Arabidopsis thaliana OX=3702 GN=UXT3 PE=1 SV=1	S	Function unknown	Os01g0823200 [Oryza sativa Japonica Group]	cellular component: membrane (GO:0016020);; cellular component: membrane part (GO:0044425)
Os01g0192900	26.5797	1950	34.996	2820	31.4292	2152	13.0572	951	18.2629	1087	23.6019	1651	0.00320057	-0.822857	down	[E]	Amino acid transport and metabolism	Molecular Function: transaminase activity (GO:0008483);; Molecular Function: 1-aminocyclopropane-1-carboxylate synthase activity (GO:0016847);; Molecular Function: pyridoxal phosphate binding (GO:0030170);; Biological Process: 1-aminocyclopropane-1-carboxylate biosynthetic process (GO:0042218);; Molecular Function: identical protein binding (GO:0042802);;	K01762|0|dosa:Os01t0192900-00|K01762 1-aminocyclopropane-1-carboxylate synthase [EC:4.4.1.14] | (RefSeq) Os01g0192900; 1-aminocyclopropane-1-carboxylate synthase family protein.	Cysteine and methionine metabolism (ko00270)	[T]	Signal transduction mechanisms	Aminotransferase class I and II;; Beta-eliminating lyase	1-aminocyclopropane-1-carboxylate synthase 7 OS=Arabidopsis thaliana OX=3702 GN=ACS7 PE=1 SV=1	E	Amino acid transport and metabolism	Os01g0192900 [Oryza sativa Japonica Group]	molecular function: catalytic activity (GO:0003824);; molecular function: binding (GO:0005488);; biological process: metabolic process (GO:0008152);; biological process: cellular process (GO:0009987);; biological process: single-organism process (GO:0044699)
Os01g0874300	8.68221	401	11.5195	584	13.7174	591	4.95666	227	5.65831	212	4.78245	211	6.46114e-06	-1.1708	down	--	--	Molecular Function: DNA binding (GO:0003677);;	K09422|1.05382e-130|osa:4324770|K09422 transcription factor MYB, plant | (RefSeq) myb-related protein 308	--	[K]	Transcription	Myb-like DNA-binding domain;; Myb-like DNA-binding domain	Transcription repressor MYB4 OS=Arabidopsis thaliana OX=3702 GN=MYB4 PE=1 SV=1	K	Transcription	PREDICTED: myb-related protein 308 [Oryza sativa Japonica Group]	molecular function: binding (GO:0005488)
Os09g0466400	5.86739	307	6.99285	401	7.26842	355	1.87273	98	1.94884	83	1.10092	55	2.2946e-12	-1.89248	down	--	--	Molecular Function: DNA binding (GO:0003677);; Cellular Component: nucleus (GO:0005634);; Biological Process: regulation of transcription, DNA-templated (GO:0006355);; Molecular Function: metal ion binding (GO:0046872);;	--	--	--	--	ZF-HD protein dimerisation region	Zinc-finger homeodomain protein 1 OS=Oryza sativa subsp. japonica OX=39947 GN=ZHD1 PE=2 SV=1	S	Function unknown	PREDICTED: zinc-finger homeodomain protein 1 [Oryza sativa Japonica Group]	molecular function: binding (GO:0005488);; cellular component: cell (GO:0005623);; cellular component: organelle (GO:0043226);; cellular component: cell part (GO:0044464);; biological process: biological regulation (GO:0065007)
Os04g0676700	19.1991	1254	15.6726	1124	13.1398	801	27.4874	1780	36.2986	1921	26.684	1661	0.00142352	0.696463	up	--	--	Molecular Function: DNA binding (GO:0003677);; Cellular Component: nucleus (GO:0005634);; Biological Process: regulation of transcription, DNA-templated (GO:0006355);;	--	--	[O]	Posttranslational modification, protein turnover, chaperones	Myb-like DNA-binding domain;; Myb-like DNA-binding domain	Transcription factor SRM1 OS=Arabidopsis thaliana OX=3702 GN=SRM1 PE=1 SV=1	K	Transcription	Os04g0676700, partial [Oryza sativa Japonica Group]	molecular function: binding (GO:0005488);; cellular component: cell (GO:0005623);; cellular component: organelle (GO:0043226);; cellular component: cell part (GO:0044464);; biological process: biological regulation (GO:0065007)
Os02g0203700	16.5777	702	18.5934	863	16.3759	642	27.6818	1174	36.2889	1258	38.0086	1543	0.000186434	0.775214	up	--	--	Molecular Function: zinc ion binding (GO:0008270);;	--	--	[R]	General function prediction only	Zn-finger in Ran binding protein and others	--	S	Function unknown	PREDICTED: TATA-binding protein-associated factor 2N [Oryza brachyantha]	molecular function: binding (GO:0005488)
Os08g0249000	2.71408	125	3.76132	190	4.00131	171	2.16806	99	1.55823	58	0.888335	39	0.00503792	-1.04224	down	--	--	Molecular Function: obsolete transcription factor activity, transcription factor binding (GO:0000989);; Cellular Component: nucleus (GO:0005634);; Cellular Component: mitochondrion (GO:0005739);; Biological Process: regulation of transcription, DNA-templated (GO:0006355);; Molecular Function: zinc ion binding (GO:0008270);; Biological Process: photomorphogenesis (GO:0009640);; Molecular Function:…	--	--	--	--	--	--	--	--	CONSTANS-like protein [Oryza sativa Japonica Group]	molecular function: transcription factor activity, protein binding (GO:0000988);; biological process: biological regulation (GO:0065007);; cellular component: cell (GO:0005623);; cellular component: organelle (GO:0043226);; cellular component: cell part (GO:0044464);; molecular function: binding (GO:0005488);; biological process: multicellular organismal process (GO:0032501);; biological process:…
Os03g0784000	36.902	4939	45.3768	6677	44.5756	5545	28.1072	3762	30.4911	3366	31.6957	4147	0.00124417	-0.607971	down	[R]	General function prediction only	Molecular Function: oxidoreductase activity (GO:0016491);; Molecular Function: lyase activity (GO:0016829);; Biological Process: oxidation-reduction process (GO:0055114);;	K18208|0|osa:4334332|K18208 renalase [EC:1.6.3.5] | (RefSeq) uncharacterized protein LOC4334332 isoform X1	--	--	--	NAD(P)-binding Rossmann-like domain;; Flavin containing amine oxidoreductase	--	S	Function unknown	hypothetical protein OsJ_12845 [Oryza sativa Japonica Group]	molecular function: catalytic activity (GO:0003824);; biological process: metabolic process (GO:0008152);; biological process: single-organism process (GO:0044699)
Os03g0339900	20.1234	3379	17.9015	3301	19.2056	3010	42.6939	7114	40.7289	5544	42.6559	6829	4.06029e-18	0.947515	up	[T]	Signal transduction mechanisms	Molecular Function: protein serine/threonine kinase activity (GO:0004674);; Molecular Function: ATP binding (GO:0005524);; Biological Process: protein phosphorylation (GO:0006468);; Biological Process: signal transduction (GO:0007165);; Cellular Component: integral component of membrane (GO:0016021);;	K07198|0|osa:4332786|K07198 5'-AMP-activated protein kinase, catalytic alpha subunit [EC:2.7.11.11] | (RefSeq) CBL-interacting protein kinase 10 isoform X1	--	[T]	Signal transduction mechanisms	Protein kinase domain;; Protein tyrosine kinase;; NAF domain;; Kinase-like	CBL-interacting protein kinase 10 OS=Oryza sativa subsp. japonica OX=39947 GN=CIPK10 PE=2 SV=1	T	Signal transduction mechanisms	PREDICTED: CBL-interacting protein kinase 10 isoform X1 [Oryza sativa Japonica Group]	molecular function: catalytic activity (GO:0003824);; biological process: metabolic process (GO:0008152);; biological process: cellular process (GO:0009987);; molecular function: binding (GO:0005488);; biological process: biological regulation (GO:0065007);; cellular component: membrane (GO:0016020);; cellular component: membrane part (GO:0044425)
Os08g0130100	8.89664	343	12.7763	541	10.3442	372	7.80768	299	6.64766	208	6.64994	245	0.00495378	-0.706241	down	--	--	Cellular Component: nucleus (GO:0005634);;	--	--	--	--	LSD1 zinc finger	Protein LOL4 OS=Oryza sativa subsp. japonica OX=39947 GN=LOL4 PE=2 SV=1	S	Function unknown	PREDICTED: protein LOL4 [Oryza sativa Japonica Group]	cellular component: cell (GO:0005623);; cellular component: organelle (GO:0043226);; cellular component: cell part (GO:0044464)
Os05g0508300	6.67084	591	5.24747	511	5.55051	459	10.7221	943	10.5593	759	10.8244	915	1.37096e-05	0.683716	up	[O]	Posttranslational modification, protein turnover, chaperones	Molecular Function: cysteine-type endopeptidase activity (GO:0004197);; Molecular Function: voltage-gated potassium channel activity (GO:0005249);; Cellular Component: extracellular space (GO:0005615);; Cellular Component: lysosome (GO:0005764);; Cellular Component: endoplasmic reticulum (GO:0005783);; Cellular Component: integral component of plasma membrane (GO:0005887);; Biological Process: re…	--	--	[O]	Posttranslational modification, protein turnover, chaperones	Papain family cysteine protease;; Cathepsin propeptide inhibitor domain (I29);; Granulin;; Peptidase C1-like family	Probable cysteine protease RD21B OS=Arabidopsis thaliana OX=3702 GN=RD21B PE=1 SV=1	O	Posttranslational modification, protein turnover, chaperones	PREDICTED: low-temperature-induced cysteine proteinase [Oryza sativa Japonica Group]	molecular function: catalytic activity (GO:0003824);; biological process: metabolic process (GO:0008152);; molecular function: transporter activity (GO:0005215);; biological process: cellular process (GO:0009987);; biological process: single-organism process (GO:0044699);; biological process: localization (GO:0051179);; biological process: biological regulation (GO:0065007);; cellular component: …
Os06g0726300	2.99547	166	4.56032	276	4.29806	222	2.41819	133	1.77849	80	2.03244	107	0.00167162	-0.946403	down	--	--	Molecular Function: DNA binding (GO:0003677);; Cellular Component: nucleus (GO:0005634);; Biological Process: regulation of transcription, DNA-templated (GO:0006355);;	--	--	--	--	No apical meristem (NAM) protein	NAC domain-containing protein 22 OS=Oryza sativa subsp. japonica OX=39947 GN=NAC022 PE=2 SV=1	S	Function unknown	PREDICTED: NAC transcription factor 29 [Oryza sativa Japonica Group]	molecular function: binding (GO:0005488);; cellular component: cell (GO:0005623);; cellular component: organelle (GO:0043226);; cellular component: cell part (GO:0044464);; biological process: biological regulation (GO:0065007)
Oryza_sativa_newGene_2528	8.40347	805	7.36768	786	5.87835	541	4.61087	446	4.77917	364	5.32047	498	0.000451449	-0.687262	down	--	--	Molecular Function: transporter activity (GO:0005215);; Cellular Component: mitochondrion (GO:0005739);; Biological Process: transport (GO:0006810);;	--	--	[I]	Lipid transport and metabolism	--	Phosphatidylinositol/phosphatidylcholine transfer protein SFH8 OS=Arabidopsis thaliana OX=3702 GN=SFH8 PE=2 SV=1	--	--	Os05g0239767 [Oryza sativa Japonica Group]	molecular function: transporter activity (GO:0005215);; cellular component: cell (GO:0005623);; cellular component: organelle (GO:0043226);; cellular component: cell part (GO:0044464);; biological process: localization (GO:0051179)
Os01g0618100	25.9842	1538	23.0349	1497	23.0381	1273	41.3033	2426	41.4053	1986	41.4848	2341	1.27323e-07	0.602556	up	[R]	General function prediction only	--	--	--	[C]	Energy production and conversion	Aldo/keto reductase family	Probable aldo-keto reductase 1 OS=Glycine max OX=3847 GN=AKR1 PE=2 SV=1	C	Energy production and conversion	PREDICTED: probable aldo-keto reductase 1 [Oryza sativa Japonica Group]	--
Os06g0301100	14.4337	642	13.3634	653	13.5462	562	21.964	969	25.9727	936	23.4128	992	0.000240841	0.591761	up	--	--	Cellular Component: chloroplast inner membrane (GO:0009706);; Biological Process: pollen wall assembly (GO:0010208);; Molecular Function: fatty acid transmembrane transporter activity (GO:0015245);; Cellular Component: integral component of membrane (GO:0016021);; Biological Process: lipid homeostasis (GO:0055088);; Biological Process: plant-type cell wall assembly (GO:0071668);; Biological Proce…	--	--	[S]	Function unknown	Transmembrane proteins 14C	Protein FATTY ACID EXPORT 1, chloroplastic OS=Arabidopsis thaliana OX=3702 GN=FAX1 PE=1 SV=1	S	Function unknown	PREDICTED: protein FATTY ACID EXPORT 1, chloroplastic isoform X2 [Oryza sativa Japonica Group]	cellular component: cell (GO:0005623);; cellular component: membrane (GO:0016020);; cellular component: organelle (GO:0043226);; cellular component: organelle part (GO:0044422);; cellular component: cell part (GO:0044464);; biological process: cellular process (GO:0009987);; biological process: developmental process (GO:0032502);; biological process: single-organism process (GO:0044699);; biologi…
Os01g0971800	3.81928	212	2.00647	123	2.23644	116	7.15369	395	6.94686	313	6.73578	357	0.000124316	1.05906	up	--	--	Molecular Function: DNA binding (GO:0003677);; Cellular Component: nucleus (GO:0005634);; Biological Process: regulation of transcription, DNA-templated (GO:0006355);; Biological Process: rhythmic process (GO:0048511);;	--	--	--	--	Myb-like DNA-binding domain	Transcription factor PCL1 OS=Oryza sativa subsp. japonica OX=39947 GN=PCL1 PE=2 SV=1	K	Transcription	PREDICTED: transcription factor PCL1 [Oryza sativa Japonica Group]	molecular function: binding (GO:0005488);; cellular component: cell (GO:0005623);; cellular component: organelle (GO:0043226);; cellular component: cell part (GO:0044464);; biological process: biological regulation (GO:0065007);; biological process: rhythmic process (GO:0048511)
Os11g0157600	23.9632	2516	21.7793	2511	21.9531	2151	46.0695	4800	55.8787	4756	46.8146	4686	4.21039e-11	0.932631	up	[TK]	Signal transduction mechanisms;; Transcription	Biological Process: phosphorelay signal transduction system (GO:0000160);; Cellular Component: intracellular (GO:0005622);;	K12130|0|dosa:Os11t0157600-01|K12130 pseudo-response regulator 5 | (RefSeq) Os11g0157600; Similar to CCT motif family protein, expressed.	Circadian rhythm - plant (ko04712)	[K]	Transcription	Response regulator receiver domain;; CCT motif	Two-component response regulator-like APRR5 OS=Arabidopsis thaliana OX=3702 GN=APRR5 PE=1 SV=2	T	Signal transduction mechanisms	Os11g0157600, partial [Oryza sativa Japonica Group]	biological process: cellular process (GO:0009987);; biological process: signaling (GO:0023052);; biological process: single-organism process (GO:0044699);; biological process: response to stimulus (GO:0050896);; biological process: biological regulation (GO:0065007);; cellular component: cell (GO:0005623);; cellular component: cell part (GO:0044464)
Os02g0234200	2.16869	203	1.95315	200	1.95078	170	3.3593	311	3.994	302	3.99545	356	0.00142532	0.682476	up	[R]	General function prediction only	--	--	--	--	--	NHL repeat	--	S	Function unknown	PREDICTED: uncharacterized protein LOC4328817 [Oryza sativa Japonica Group]	--
Os08g0425500	1.87186	142	2.0558	171	1.21989	86	6.03174	452	3.77093	231	5.66692	408	2.96857e-05	1.21098	up	--	--	Molecular Function: hydrolase activity (GO:0016787);; Biological Process: phosphatidylinositol dephosphorylation (GO:0046856);;	--	--	[U]	Intracellular trafficking, secretion, and vesicular transport	Endonuclease/Exonuclease/phosphatase family	Type IV inositol polyphosphate 5-phosphatase 9 OS=Arabidopsis thaliana OX=3702 GN=IP5P9 PE=1 SV=1	T	Signal transduction mechanisms	PREDICTED: type IV inositol polyphosphate 5-phosphatase 9 [Oryza sativa Japonica Group]	molecular function: catalytic activity (GO:0003824);; biological process: metabolic process (GO:0008152);; biological process: cellular process (GO:0009987);; biological process: single-organism process (GO:0044699)
Os12g0155200	22.0131	1963	21.2261	2079	22.274	1854	17.2954	1531	13.1092	948	16.3149	1388	0.000328558	-0.630272	down	--	--	Biological Process: signal transduction (GO:0007165);; Cellular Component: plastid (GO:0009536);;	--	--	[T]	Signal transduction mechanisms	RhoGAP domain;; P21-Rho-binding domain	Rho GTPase-activating protein 1 OS=Arabidopsis thaliana OX=3702 GN=ROPGAP1 PE=2 SV=1	S	Function unknown	PREDICTED: rho GTPase-activating protein 4 [Oryza sativa Japonica Group]	biological process: cellular process (GO:0009987);; biological process: biological regulation (GO:0065007);; cellular component: cell (GO:0005623);; cellular component: organelle (GO:0043226);; cellular component: cell part (GO:0044464)
Os06g0176700	3.51545	219	2.98826	204	3.07663	179	7.66739	473	13.3112	671	9.83239	583	1.42591e-07	1.34124	up	[Q]	Secondary metabolites biosynthesis, transport and catabolism	Molecular Function: iron ion binding (GO:0005506);; Molecular Function: dioxygenase activity (GO:0051213);; Biological Process: oxidation-reduction process (GO:0055114);;	--	--	[QR]	Secondary metabolites biosynthesis, transport and catabolism;; General function prediction only	non-haem dioxygenase in morphine synthesis N-terminal;; 2OG-Fe(II) oxygenase superfamily	Protein SRG1 OS=Arabidopsis thaliana OX=3702 GN=SRG1 PE=2 SV=1	S	Function unknown	PREDICTED: uncharacterized protein LOC4340290 [Oryza sativa Japonica Group]	molecular function: binding (GO:0005488);; molecular function: catalytic activity (GO:0003824);; biological process: metabolic process (GO:0008152);; biological process: single-organism process (GO:0044699)
Os04g0687900	20.6598	1663	16.1332	1434	15.3696	1161	36.4799	2934	44.3648	2898	39.3678	3034	1.13262e-09	0.993173	up	--	--	Cellular Component: cilium (GO:0005929);; Molecular Function: phosphatidylinositol binding (GO:0035091);; Biological Process: protein localization to cilium (GO:0061512);;	--	--	[R]	General function prediction only	Tub family;; F-box domain	Tubby-like F-box protein 7 OS=Oryza sativa subsp. japonica OX=39947 GN=TULP7 PE=2 SV=1	S	Function unknown	PREDICTED: tubby-like F-box protein 7 [Oryza sativa Japonica Group]	cellular component: cell (GO:0005623);; cellular component: organelle (GO:0043226);; cellular component: cell part (GO:0044464);; molecular function: binding (GO:0005488);; biological process: localization (GO:0051179)
Os01g0860800	17.5465	2961	12.2394	2153	10.9128	1788	24.385	4144	26.0045	3625	21.5384	3471	0.00319119	0.637772	up	--	--	Molecular Function: hydrolase activity, hydrolyzing O-glycosyl compounds (GO:0004553);; Biological Process: carbohydrate metabolic process (GO:0005975);; Cellular Component: integral component of membrane (GO:0016021);; Molecular Function: polysaccharide binding (GO:0030247);; Cellular Component: anchored component of plasma membrane (GO:0046658);;	--	--	--	--	Glycosyl hydrolases family 17	Glucan endo-1,3-beta-glucosidase 14 OS=Arabidopsis thaliana OX=3702 GN=At2g27500 PE=1 SV=2	G	Carbohydrate transport and metabolism	PREDICTED: glucan endo-1,3-beta-glucosidase 14 isoform X2 [Oryza sativa Japonica Group]	molecular function: catalytic activity (GO:0003824);; biological process: metabolic process (GO:0008152);; cellular component: membrane (GO:0016020);; cellular component: membrane part (GO:0044425);; molecular function: binding (GO:0005488);; cellular component: cell (GO:0005623);; cellular component: cell part (GO:0044464)
Os08g0173300	1.11115	43	1.38504	59	1.37761	50	0.20445	8	0.277351	9	0.42184	16	0.000247506	-1.45509	down	--	--	Cellular Component: plastid (GO:0009536);;	--	--	--	--	--	--	--	--	PREDICTED: non-canonical poly(A) RNA polymerase PAPD7 [Oryza sativa Japonica Group]	cellular component: cell (GO:0005623);; cellular component: organelle (GO:0043226);; cellular component: cell part (GO:0044464)
Os01g0661500	22.6303	1343	20.1454	1313	19.1591	1062	36.6845	2161	36.9004	1776	32.6726	1849	5.50064e-06	0.592778	up	[O]	Posttranslational modification, protein turnover, chaperones	Molecular Function: RNA binding (GO:0003723);;	K11866|0|dosa:Os01t0661500-01|K11866 STAM-binding protein [EC:3.4.19.12] | (RefSeq) Os01g0661500; Mov34/MPN/PAD-1 family protein.	Endocytosis (ko04144)	[T]	Signal transduction mechanisms	JAB1/Mov34/MPN/PAD-1 ubiquitin protease	AMSH-like ubiquitin thioesterase 2 OS=Arabidopsis thaliana OX=3702 GN=AMSH2 PE=2 SV=1	S	Function unknown	Os01g0661500, partial [Oryza sativa Japonica Group]	molecular function: binding (GO:0005488)
Os01g0627933	10.8704	841	12.1661	1033	12.4348	897	6.80967	523	9.0985	571	8.71125	643	0.00300972	-0.651625	down	[QV]	Secondary metabolites biosynthesis, transport and catabolism;; Defense mechanisms	Molecular Function: monooxygenase activity (GO:0004497);; Molecular Function: iron ion binding (GO:0005506);; Cellular Component: mitochondrion (GO:0005739);; Cellular Component: integral component of membrane (GO:0016021);; Molecular Function: oxidoreductase activity, acting on paired donors, with incorporation or reduction of molecular oxygen (GO:0016705);; Molecular Function: heme binding (GO:…	--	--	[QI]	Secondary metabolites biosynthesis, transport and catabolism;; Lipid transport and metabolism	Cytochrome P450;; Cytochrome P450	Cytochrome P450 72A15 OS=Arabidopsis thaliana OX=3702 GN=CYP72A15 PE=2 SV=1	Q	Secondary metabolites biosynthesis, transport and catabolism	Os01g0627933 [Oryza sativa Japonica Group]	molecular function: catalytic activity (GO:0003824);; biological process: metabolic process (GO:0008152);; biological process: single-organism process (GO:0044699);; molecular function: binding (GO:0005488);; cellular component: cell (GO:0005623);; cellular component: organelle (GO:0043226);; cellular component: cell part (GO:0044464);; cellular component: membrane (GO:0016020);; cellular compone…
Os12g0534200	131.73	4841	100.715	4065	107.169	3676	103.544	3777	63.3726	1888	64.4711	2260	0.00866236	-0.660457	down	[IQ]	Lipid transport and metabolism;; Secondary metabolites biosynthesis, transport and catabolism	Biological Process: fatty acid biosynthetic process (GO:0006633);; Cellular Component: chloroplast (GO:0009507);; Molecular Function: phosphopantetheine binding (GO:0031177);;	--	--	[CIQ]	Energy production and conversion;; Lipid transport and metabolism;; Secondary metabolites biosynthesis, transport and catabolism	Phosphopantetheine attachment site	Acyl carrier protein 1, chloroplastic OS=Hordeum vulgare OX=4513 GN=ACL1.1 PE=1 SV=2	I	Lipid transport and metabolism	PREDICTED: acyl carrier protein 1, chloroplastic [Oryza sativa Japonica Group]	biological process: metabolic process (GO:0008152);; biological process: cellular process (GO:0009987);; biological process: single-organism process (GO:0044699);; cellular component: cell (GO:0005623);; cellular component: organelle (GO:0043226);; cellular component: cell part (GO:0044464);; molecular function: binding (GO:0005488)
Os02g0736900	1.78395	46	3.42218	97	3.6899	89	0.50585	13	0.263338	6	1.14793	29	0.00206744	-1.31155	down	--	--	Cellular Component: mitochondrion (GO:0005739);; Cellular Component: plastid (GO:0009536);;	--	--	--	--	--	--	S	Function unknown	Os02g0736901, partial [Oryza sativa Japonica Group]	cellular component: cell (GO:0005623);; cellular component: organelle (GO:0043226);; cellular component: cell part (GO:0044464)
Os02g0774100	1.53093	60	1.49873	65	1.29455	48	3.47125	135	4.81891	153	2.8658	107	0.00241577	0.981613	up	[O]	Posttranslational modification, protein turnover, chaperones	Biological Process: sulfate assimilation (GO:0000103);; Biological Process: protein folding (GO:0006457);; Biological Process: glycerol ether metabolic process (GO:0006662);; Cellular Component: chloroplast stroma (GO:0009570);; Molecular Function: protein disulfide oxidoreductase activity (GO:0015035);; Molecular Function: oxidoreductase activity, acting on a sulfur group of donors, disulfide as…	--	--	[O]	Posttranslational modification, protein turnover, chaperones	Thioredoxin	Thioredoxin-like 3-1, chloroplastic OS=Oryza sativa subsp. japonica OX=39947 GN=Os02g0774100 PE=3 SV=2	O	Posttranslational modification, protein turnover, chaperones	Os02g0774100 [Oryza sativa Japonica Group]	biological process: metabolic process (GO:0008152);; biological process: cellular process (GO:0009987);; biological process: single-organism process (GO:0044699);; cellular component: cell (GO:0005623);; cellular component: organelle (GO:0043226);; cellular component: organelle part (GO:0044422);; cellular component: cell part (GO:0044464);; molecular function: catalytic activity (GO:0003824);; b…
Os08g0157600	311.078	44408	399.686	62573	458.939	61260	174.067	24687	212.557	24643	224.52	30620	8.66353e-06	-1.01898	down	--	--	Molecular Function: DNA binding (GO:0003677);; Cellular Component: nucleus (GO:0005634);; Biological Process: regulation of transcription, DNA-templated (GO:0006355);;	K12133|0|dosa:Os08t0157600-01|K12133 MYB-related transcription factor LHY | (RefSeq) Os08g0157600, CIRCADIAN_CLOCK_ASSOCIATED_1, CCA1; MYB transcription factor, Circadian clock	Circadian rhythm - plant (ko04712)	[O]	Posttranslational modification, protein turnover, chaperones	Myb-like DNA-binding domain	Protein CCA1 OS=Arabidopsis thaliana OX=3702 GN=CCA1 PE=1 SV=1	K	Transcription	PREDICTED: protein LHY isoform X2 [Oryza sativa Japonica Group]	molecular function: binding (GO:0005488);; cellular component: cell (GO:0005623);; cellular component: organelle (GO:0043226);; cellular component: cell part (GO:0044464);; biological process: biological regulation (GO:0065007)
Os02g0216300	340.144	40405	427.997	58199	368.799	42846	133.602	15712	171.682	16139	211.028	23826	3.7464e-08	-1.24825	down	--	--	Cellular Component: integral component of membrane (GO:0016021);;	--	--	--	--	--	--	S	Function unknown	Os02g0216300, partial [Oryza sativa Japonica Group]	cellular component: membrane (GO:0016020);; cellular component: membrane part (GO:0044425)
Os03g0594900	23.4967	1849	24.6768	2133	24.0658	1767	14.4088	1125	14.4796	924	13.6581	1025	5.76839e-13	-0.911701	down	[QV]	Secondary metabolites biosynthesis, transport and catabolism;; Defense mechanisms	Molecular Function: iron ion binding (GO:0005506);; Cellular Component: membrane (GO:0016020);; Molecular Function: oxidoreductase activity, acting on paired donors, with incorporation or reduction of molecular oxygen, NAD(P)H as one donor, and incorporation of one atom of oxygen (GO:0016709);; Molecular Function: heme binding (GO:0020037);; Biological Process: secondary metabolite biosynthetic p…	--	--	[Q]	Secondary metabolites biosynthesis, transport and catabolism	Cytochrome P450	Ent-isokaurene C2-hydroxylase OS=Oryza sativa subsp. japonica OX=39947 GN=CYP71Z6 PE=1 SV=1	Q	Secondary metabolites biosynthesis, transport and catabolism	PREDICTED: ent-isokaurene C2-hydroxylase-like [Oryza sativa Japonica Group]	molecular function: binding (GO:0005488);; cellular component: membrane (GO:0016020);; molecular function: catalytic activity (GO:0003824);; biological process: metabolic process (GO:0008152);; biological process: single-organism process (GO:0044699)
Os03g0752500	3.99803	77	4.10845	87	5.66136	102	1.89423	37	2.6403	42	1.28481	24	0.00639148	-1.0431	down	--	--	--	--	--	--	--	--	--	--	--	Os03g0752500, partial [Oryza sativa Japonica Group]	--
Os03g0210900	9.51968	194	9.9913	224	9.57788	182	5.85574	119	3.90431	65	5.49049	107	0.000249586	-0.971215	down	--	--	Cellular Component: plastid (GO:0009536);; Cellular Component: integral component of membrane (GO:0016021);;	--	--	--	--	--	--	S	Function unknown	Os03g0210900, partial [Oryza sativa Japonica Group]	cellular component: cell (GO:0005623);; cellular component: organelle (GO:0043226);; cellular component: cell part (GO:0044464);; cellular component: membrane (GO:0016020);; cellular component: membrane part (GO:0044425)
Os01g0859300	0.67539	43	0.218422	16	0.111227	7	2.55371	162	2.47632	128	1.05147	64	0.0018768	1.32625	up	--	--	Molecular Function: DNA-binding transcription factor activity (GO:0003700);; Cellular Component: nucleus (GO:0005634);; Biological Process: regulation of transcription, DNA-templated (GO:0006355);; Biological Process: response to cold (GO:0009409);; Biological Process: response to water deprivation (GO:0009414);; Biological Process: response to salt stress (GO:0009651);; Biological Process: respo…	K14432|0|osa:4325061|K14432 ABA responsive element binding factor | (RefSeq) ABSCISIC ACID-INSENSITIVE 5-like protein 7	Plant hormone signal transduction (ko04075)	--	--	bZIP transcription factor;; Basic region leucine zipper	ABSCISIC ACID-INSENSITIVE 5-like protein 1 OS=Arabidopsis thaliana OX=3702 GN=DPBF2 PE=1 SV=1	K	Transcription	PREDICTED: ABSCISIC ACID-INSENSITIVE 5-like protein 7 [Oryza sativa Japonica Group]	molecular function: nucleic acid binding transcription factor activity (GO:0001071);; biological process: biological regulation (GO:0065007);; cellular component: cell (GO:0005623);; cellular component: organelle (GO:0043226);; cellular component: cell part (GO:0044464);; biological process: response to stimulus (GO:0050896);; biological process: developmental process (GO:0032502);; biological pr…
Os07g0615200	158.512	9349	163.886	10617	161.089	8868	339.091	19849	259.804	12423	296.158	16657	1.06431e-05	0.686886	up	--	--	Molecular Function: transcription corepressor activity (GO:0003714);; Cellular Component: nucleus (GO:0005634);; Biological Process: regulation of transcription, DNA-templated (GO:0006355);; Biological Process: response to wounding (GO:0009611);; Biological Process: regulation of defense response (GO:0031347);; Biological Process: negative regulation of nucleic acid-templated transcription (GO:19…	K13464|1.18292e-158|osa:4343899|K13464 jasmonate ZIM domain-containing protein | (RefSeq) protein TIFY 10b	Plant hormone signal transduction (ko04075)	--	--	tify domain;; Divergent CCT motif	Protein TIFY 10b OS=Oryza sativa subsp. japonica OX=39947 GN=TIFY10B PE=1 SV=1	S	Function unknown	PREDICTED: protein TIFY 10b [Oryza sativa Japonica Group]	molecular function: transcription factor activity, protein binding (GO:0000988);; biological process: biological regulation (GO:0065007);; cellular component: cell (GO:0005623);; cellular component: organelle (GO:0043226);; cellular component: cell part (GO:0044464);; biological process: response to stimulus (GO:0050896)
Oryza_sativa_newGene_8264	0.208498	20	0.254071	26	0.197	18	1.35574	118	0.889861	64	1.07889	95	1.86957e-06	1.60165	up	--	--	Molecular Function: DNA-binding transcription factor activity (GO:0003700);; Biological Process: regulation of transcription, DNA-templated (GO:0006355);; Molecular Function: sequence-specific DNA binding (GO:0043565);;	--	--	--	--	--	Probable WRKY transcription factor 41 OS=Arabidopsis thaliana OX=3702 GN=WRKY41 PE=2 SV=2	S	Function unknown	PREDICTED: probable WRKY transcription factor 69 isoform X1 [Oryza sativa Japonica Group]	molecular function: nucleic acid binding transcription factor activity (GO:0001071);; biological process: biological regulation (GO:0065007);; molecular function: binding (GO:0005488)
Os01g0713200	41.8888	2200	53.7798	3102	32.8145	1609	75.8473	3953	81.0627	3451	123.667	6192	0.00263313	0.845536	up	--	--	Biological Process: carbohydrate metabolic process (GO:0005975);; Biological Process: defense response (GO:0006952);; Molecular Function: polysaccharide binding (GO:0030247);; Molecular Function: glucan endo-1,3-beta-D-glucosidase activity (GO:0042973);; Cellular Component: anchored component of plasma membrane (GO:0046658);;	--	--	--	--	Glycosyl hydrolases family 17	Glucan endo-1,3-beta-glucosidase GII OS=Hordeum vulgare OX=4513 PE=1 SV=1	--	--	PREDICTED: glucan endo-1,3-beta-glucosidase GII [Oryza sativa Japonica Group]	biological process: metabolic process (GO:0008152);; biological process: response to stimulus (GO:0050896);; molecular function: binding (GO:0005488);; molecular function: catalytic activity (GO:0003824);; cellular component: cell (GO:0005623);; cellular component: membrane (GO:0016020);; cellular component: membrane part (GO:0044425);; cellular component: cell part (GO:0044464)
Os08g0105800	5.97587	570	6.32403	663	5.89348	520	12.0833	1143	11.471	886	12.0743	1098	3.03703e-08	0.774453	up	[QV]	Secondary metabolites biosynthesis, transport and catabolism;; Defense mechanisms	Molecular Function: iron ion binding (GO:0005506);; Cellular Component: integral component of membrane (GO:0016021);; Molecular Function: oxidoreductase activity, acting on paired donors, with incorporation or reduction of molecular oxygen, NAD(P)H as one donor, and incorporation of one atom of oxygen (GO:0016709);; Molecular Function: heme binding (GO:0020037);; Biological Process: secondary met…	--	--	[Q]	Secondary metabolites biosynthesis, transport and catabolism	Cytochrome P450	indole-2-monooxygenase OS=Zea mays OX=4577 GN=CYP71C4 PE=1 SV=1	Q	Secondary metabolites biosynthesis, transport and catabolism	PREDICTED: indole-2-monooxygenase [Oryza sativa Japonica Group]	molecular function: binding (GO:0005488);; cellular component: membrane (GO:0016020);; cellular component: membrane part (GO:0044425);; molecular function: catalytic activity (GO:0003824);; biological process: metabolic process (GO:0008152);; biological process: single-organism process (GO:0044699)
Os10g0568200	5.45089	650	4.09178	532	4.20485	476	3.83585	448	2.09984	226	2.43659	278	0.00396516	-0.766207	down	[O]	Posttranslational modification, protein turnover, chaperones	Molecular Function: ATP binding (GO:0005524);; Cellular Component: integral component of membrane (GO:0016021);;	--	--	[O]	Posttranslational modification, protein turnover, chaperones	Auxin canalisation	T-complex protein 1 subunit epsilon OS=Avena sativa OX=4498 PE=2 SV=1	S	Function unknown	Os10g0568300 [Oryza sativa Japonica Group]	molecular function: binding (GO:0005488);; cellular component: membrane (GO:0016020);; cellular component: membrane part (GO:0044425)
Os08g0136100	3.67577	592	3.2703	578	3.01328	453	2.76914	442	2.23983	293	2.19424	337	0.0015204	-0.603152	down	--	--	Cellular Component: nucleus (GO:0005634);; Biological Process: regulation of transcription, DNA-templated (GO:0006355);; Molecular Function: lipid binding (GO:0008289);; Molecular Function: sequence-specific DNA binding (GO:0043565);;	--	--	--	--	START domain;; Homeobox domain	Homeobox-leucine zipper protein ROC7 OS=Oryza sativa subsp. japonica OX=39947 GN=ROC7 PE=2 SV=1	K	Transcription	PREDICTED: homeobox-leucine zipper protein ROC7 [Oryza sativa Japonica Group]	cellular component: cell (GO:0005623);; cellular component: organelle (GO:0043226);; cellular component: cell part (GO:0044464);; biological process: biological regulation (GO:0065007);; molecular function: binding (GO:0005488)
Os06g0603600	7.87055	449	9.45268	593	9.9232	529	16.1593	915	17.0917	791	16.0787	876	0.00156955	0.63847	up	--	--	Cellular Component: nucleus (GO:0005634);; Cellular Component: endoplasmic reticulum (GO:0005783);; Biological Process: cellular response to cold (GO:0070417);; Biological Process: positive regulation of cellular response to phosphate starvation (GO:0080040);;	--	--	[P]	Inorganic ion transport and metabolism	SPX domain	SPX domain-containing protein 1 OS=Oryza sativa subsp. japonica OX=39947 GN=SPX1 PE=1 SV=1	T	Signal transduction mechanisms	PREDICTED: SPX domain-containing protein 1 isoform X1 [Oryza sativa Japonica Group]	cellular component: cell (GO:0005623);; cellular component: organelle (GO:0043226);; cellular component: cell part (GO:0044464);; biological process: cellular process (GO:0009987);; biological process: response to stimulus (GO:0050896);; biological process: biological regulation (GO:0065007)
Os07g0191200	51.8062	7832	46.9038	7789	66.9927	9453	108.552	16287	126.318	15482	88.6865	12786	0.00265626	0.719798	up	[P]	Inorganic ion transport and metabolism	Molecular Function: ATP binding (GO:0005524);; Cellular Component: integral component of plasma membrane (GO:0005887);; Biological Process: ATP biosynthetic process (GO:0006754);; Molecular Function: proton-exporting ATPase activity, phosphorylative mechanism (GO:0008553);; Cellular Component: intracellular membrane-bounded organelle (GO:0043231);; Molecular Function: metal ion binding (GO:004687…	K01535|0|osa:4342621|K01535 H+-transporting ATPase [EC:7.1.2.1] | (RefSeq) plasma membrane ATPase 1	Oxidative phosphorylation (ko00190)	[P]	Inorganic ion transport and metabolism	E1-E2 ATPase;; haloacid dehalogenase-like hydrolase;; Cation transporter/ATPase, N-terminus	Plasma membrane ATPase 1 OS=Solanum lycopersicum OX=4081 GN=LHA1 PE=2 SV=1	P	Inorganic ion transport and metabolism	PREDICTED: plasma membrane ATPase 1 [Oryza sativa Japonica Group]	molecular function: binding (GO:0005488);; cellular component: cell (GO:0005623);; cellular component: membrane (GO:0016020);; cellular component: membrane part (GO:0044425);; cellular component: cell part (GO:0044464);; biological process: metabolic process (GO:0008152);; biological process: cellular process (GO:0009987);; biological process: single-organism process (GO:0044699);; molecular func…
Os09g0259200	4.97598	187	6.18168	255	4.23206	148	1.43081	54	2.52996	77	2.60372	94	0.000475135	-1.13709	down	--	--	Cellular Component: mitochondrion (GO:0005739);; Cellular Component: integral component of plasma membrane (GO:0005887);; Biological Process: carbohydrate transmembrane transport (GO:0034219);; Molecular Function: sugar transmembrane transporter activity (GO:0051119);;	K15382|1.22866e-120|osa:4346541|K15382 solute carrier family 50 (sugar transporter) | (RefSeq) LOW QUALITY PROTEIN: bidirectional sugar transporter SWEET7b-like	--	[R]	General function prediction only	Sugar efflux transporter for intercellular exchange;; Sugar efflux transporter for intercellular exchange	Bidirectional sugar transporter SWEET7b OS=Oryza sativa subsp. indica OX=39946 GN=SWEET7B PE=3 SV=1	U	Intracellular trafficking, secretion, and vesicular transport	RecName: Full=Bidirectional sugar transporter SWEET7b; Short=OsSWEET7b	cellular component: cell (GO:0005623);; cellular component: organelle (GO:0043226);; cellular component: cell part (GO:0044464);; cellular component: membrane (GO:0016020);; cellular component: membrane part (GO:0044425);; biological process: single-organism process (GO:0044699);; biological process: localization (GO:0051179);; molecular function: transporter activity (GO:0005215)
Os01g0606400	15.4228	1638	18.6337	2173	19.7205	1955	12.3652	1303	10.6585	918	13.313	1348	0.000941825	-0.69503	down	--	--	--	--	--	--	--	--	--	--	--	Os01g0606400 [Oryza sativa Japonica Group]	--
Os03g0575700	9.48145	390	12.4561	562	11.2225	430	3.99571	163	5.62531	188	3.07548	121	1.09836e-06	-1.34985	down	--	--	--	--	--	--	--	--	--	--	--	Os01g0731550 [Oryza sativa Japonica Group]	--
Os01g0872100	1.76413	134	1.95948	163	1.17864	84	3.3583	253	3.9277	241	3.53925	256	0.00147344	0.860924	up	[E]	Amino acid transport and metabolism	Molecular Function: transporter activity (GO:0005215);; Biological Process: transport (GO:0006810);; Cellular Component: integral component of membrane (GO:0016021);;	--	--	[E]	Amino acid transport and metabolism	POT family	Protein NRT1/ PTR FAMILY 5.10 OS=Arabidopsis thaliana OX=3702 GN=NPF5.10 PE=2 SV=1	E	Amino acid transport and metabolism	PREDICTED: uncharacterized protein LOC4324947 [Oryza sativa Japonica Group]	molecular function: transporter activity (GO:0005215);; biological process: localization (GO:0051179);; cellular component: membrane (GO:0016020);; cellular component: membrane part (GO:0044425)
Os08g0553800	57.784	4036	53.0491	4235	62.2152	4180	49.6238	3330	38.3003	2273	38.5961	2711	0.000257683	-0.608811	down	[R]	General function prediction only	Molecular Function: translation initiation factor activity (GO:0003743);; Biological Process: translational initiation (GO:0006413);; Cellular Component: chloroplast thylakoid (GO:0009534);; Biological Process: photosystem II assembly (GO:0010207);;	--	--	[G]	Carbohydrate transport and metabolism	NmrA-like family;; NAD(P)H-binding;; NAD dependent epimerase/dehydratase family;; Arabidopsis protein of unknown function	Uncharacterized protein ycf39 OS=Cyanophora paradoxa OX=2762 GN=ycf39 PE=3 SV=1	GM	Carbohydrate transport and metabolism;; Cell wall/membrane/envelope biogenesis	PREDICTED: uncharacterized protein ycf39 [Oryza sativa Japonica Group]	molecular function: binding (GO:0005488);; biological process: metabolic process (GO:0008152);; biological process: cellular process (GO:0009987);; cellular component: cell (GO:0005623);; cellular component: organelle (GO:0043226);; cellular component: organelle part (GO:0044422);; cellular component: cell part (GO:0044464);; biological process: cellular component organization or biogenesis (GO:0…
Os09g0552600	2.50969	151	0.711172	47	2.15696	122	5.29081	316	6.31587	308	5.72334	329	0.00360817	1.11648	up	--	--	Molecular Function: nutrient reservoir activity (GO:0045735);;	--	--	--	--	Cupin	13S globulin seed storage protein 2 OS=Fagopyrum esculentum OX=3617 GN=FA18 PE=2 SV=1	S	Function unknown	PREDICTED: 13S globulin seed storage protein 2 [Oryza sativa Japonica Group]	molecular function: nutrient reservoir activity (GO:0045735)
Os01g0279100	725.572	54281	874.016	71680	1082.65	75543	514.284	38320	506.662	30901	552.554	39608	6.43665e-05	-0.872685	down	[P]	Inorganic ion transport and metabolism	Molecular Function: iron ion binding (GO:0005506);; Biological Process: photosynthesis (GO:0015979);; Cellular Component: integral component of membrane (GO:0016021);; Biological Process: metal ion transport (GO:0030001);; Cellular Component: chloroplast membrane (GO:0031969);; Biological Process: light-independent chlorophyll biosynthetic process (GO:0036068);; Molecular Function: metal ion tran…	K04035|0|osa:4326901|K04035 magnesium-protoporphyrin IX monomethyl ester (oxidative) cyclase [EC:1.14.13.81] | (RefSeq) magnesium-protoporphyrin IX monomethyl ester [oxidative] cyclase, chloroplastic	Porphyrin and chlorophyll metabolism (ko00860)	--	--	Rubrerythrin	Magnesium-protoporphyrin IX monomethyl ester [oxidative] cyclase, chloroplastic OS=Hordeum vulgare OX=4513 GN=CRD1 PE=1 SV=1	H	Coenzyme transport and metabolism	PREDICTED: magnesium-protoporphyrin IX monomethyl ester [oxidative] cyclase, chloroplastic [Oryza sativa Japonica Group]	molecular function: binding (GO:0005488);; biological process: metabolic process (GO:0008152);; biological process: cellular process (GO:0009987);; cellular component: membrane (GO:0016020);; cellular component: membrane part (GO:0044425);; biological process: localization (GO:0051179);; cellular component: cell (GO:0005623);; cellular component: organelle (GO:0043226);; cellular component: organ…
Os08g0189300	1.73522	70	1.25182	55	0.480888	18	4.15003	165	3.25558	106	7.40562	282	0.00154501	1.2808	up	--	--	Cellular Component: cell wall (GO:0005618);; Molecular Function: manganese ion binding (GO:0030145);; Biological Process: oxalate metabolic process (GO:0033609);; Molecular Function: nutrient reservoir activity (GO:0045735);; Molecular Function: oxalate decarboxylase activity (GO:0046564);; Cellular Component: apoplast (GO:0048046);;	--	--	--	--	Cupin;; Cupin domain	Germin-like protein 8-4 OS=Oryza sativa subsp. japonica OX=39947 GN=GER1 PE=2 SV=1	S	Function unknown	PREDICTED: germin-like protein 8-4 [Oryza sativa Japonica Group]	cellular component: cell (GO:0005623);; cellular component: cell part (GO:0044464);; molecular function: binding (GO:0005488);; biological process: metabolic process (GO:0008152);; biological process: cellular process (GO:0009987);; biological process: single-organism process (GO:0044699);; molecular function: nutrient reservoir activity (GO:0045735);; molecular function: catalytic activity (GO:0…
Os05g0423500	7.38534	713	7.83153	831	8.23898	743	4.46614	428	3.67417	288	3.87436	357	7.18466e-10	-1.0799	down	[T]	Signal transduction mechanisms	Molecular Function: protein serine/threonine kinase activity (GO:0004674);; Molecular Function: ATP binding (GO:0005524);; Cellular Component: plasma membrane (GO:0005886);; Biological Process: protein phosphorylation (GO:0006468);; Cellular Component: integral component of membrane (GO:0016021);;	--	--	[T]	Signal transduction mechanisms	Protein tyrosine kinase;; Protein kinase domain	Probable receptor-like protein kinase At1g11050 OS=Arabidopsis thaliana OX=3702 GN=At1g11050 PE=2 SV=1	T	Signal transduction mechanisms	PREDICTED: probable receptor-like protein kinase At1g11050 [Oryza sativa Japonica Group]	molecular function: catalytic activity (GO:0003824);; biological process: metabolic process (GO:0008152);; biological process: cellular process (GO:0009987);; molecular function: binding (GO:0005488);; cellular component: cell (GO:0005623);; cellular component: membrane (GO:0016020);; cellular component: cell part (GO:0044464);; cellular component: membrane part (GO:0044425)
Os01g0119100	39.5643	3085	41.2455	3532	35.5586	2588	29.3443	2271	20.2733	1282	24.3929	1814	2.90495e-05	-0.780349	down	[M]	Cell wall/membrane/envelope biogenesis	Cellular Component: integral component of membrane (GO:0016021);; Molecular Function: transferase activity, transferring glycosyl groups (GO:0016757);;	--	--	[S]	Function unknown	Protein of unknown function (DUF563)	--	S	Function unknown	PREDICTED: uncharacterized protein LOC4326083 isoform X1 [Oryza sativa Japonica Group]	cellular component: membrane (GO:0016020);; cellular component: membrane part (GO:0044425);; molecular function: catalytic activity (GO:0003824)
Os07g0147900	36.7422	2348	24.6115	1728	21.4635	1292	58.693	3725	52.4732	2714	46.9313	2864	0.00176704	0.709841	up	[P]	Inorganic ion transport and metabolism	Molecular Function: ferredoxin-NADP+ reductase activity (GO:0004324);; Cellular Component: chloroplast (GO:0009507);; Biological Process: photosynthesis (GO:0015979);; Biological Process: electron transport chain (GO:0022900);;	K02641|1.88638e-128|osa:4342399|K02641 ferredoxin--NADP+ reductase [EC:1.18.1.2] | (RefSeq) ferredoxin--NADP reductase, embryo isozyme, chloroplastic	Photosynthesis (ko00195)	[C]	Energy production and conversion	Oxidoreductase NAD-binding domain	Ferredoxin--NADP reductase, embryo isozyme, chloroplastic OS=Oryza sativa subsp. japonica OX=39947 GN=Os07g0147900 PE=1 SV=1	P	Inorganic ion transport and metabolism	Os07g0147900, partial [Oryza sativa Japonica Group]	molecular function: catalytic activity (GO:0003824);; biological process: metabolic process (GO:0008152);; biological process: single-organism process (GO:0044699);; cellular component: cell (GO:0005623);; cellular component: organelle (GO:0043226);; cellular component: cell part (GO:0044464);; biological process: cellular process (GO:0009987)
Os05g0244700	2.65079	144	1.26492	76	1.36292	69	4.62859	248	5.70097	249	3.40691	176	0.00629121	0.96477	up	[EH]	Amino acid transport and metabolism;; Coenzyme transport and metabolism	Biological Process: metabolic process (GO:0008152);; Molecular Function: transaminase activity (GO:0008483);;	K18482|0|osa:4338203|K18482 4-amino-4-deoxychorismate lyase [EC:4.1.3.38] | (RefSeq) D-amino-acid transaminase, chloroplastic	Folate biosynthesis (ko00790)	[E]	Amino acid transport and metabolism	Amino-transferase class IV	D-amino-acid transaminase, chloroplastic OS=Arabidopsis thaliana OX=3702 GN=DAAT PE=1 SV=1	E	Amino acid transport and metabolism	PREDICTED: D-amino-acid transaminase, chloroplastic [Oryza sativa Japonica Group]	biological process: metabolic process (GO:0008152);; molecular function: catalytic activity (GO:0003824)
Os02g0129900	22.2021	1196	24.3672	1442	21.8307	1098	17.243	922	16.4312	718	16.7697	862	4.18874e-05	-0.592626	down	[I]	Lipid transport and metabolism	Molecular Function: polygalacturonase activity (GO:0004650);; Molecular Function: ubiquitin-protein transferase activity (GO:0004842);; Cellular Component: extracellular region (GO:0005576);; Cellular Component: nucleus (GO:0005634);; Cellular Component: mitochondrion (GO:0005739);; Biological Process: carbohydrate metabolic process (GO:0005975);; Molecular Function: zinc ion binding (GO:0008270)…	--	--	--	--	PGAP1-like protein	--	S	Function unknown	PREDICTED: uncharacterized protein LOC4328186 [Oryza sativa Japonica Group]	molecular function: catalytic activity (GO:0003824);; cellular component: extracellular region (GO:0005576);; cellular component: cell (GO:0005623);; cellular component: organelle (GO:0043226);; cellular component: cell part (GO:0044464);; biological process: metabolic process (GO:0008152);; molecular function: binding (GO:0005488);; cellular component: organelle part (GO:0044422);; biological pr…
Os04g0469500	0.896626	72	0.532087	47	0.561087	42	1.59652	126	1.91217	124	1.41701	108	0.00508969	0.9341	up	[G]	Carbohydrate transport and metabolism	Molecular Function: 6-phosphofructokinase activity (GO:0003872);; Molecular Function: ATP binding (GO:0005524);; Biological Process: fructose 6-phosphate metabolic process (GO:0006002);; Cellular Component: plastid (GO:0009536);; Molecular Function: metal ion binding (GO:0046872);; Biological Process: glycolytic process through fructose-6-phosphate (GO:0061615);;	K00850|0|dosa:Os04t0469500-01|K00850 6-phosphofructokinase 1 [EC:2.7.1.11] | (RefSeq) Os04g0469500; Similar to OSIGBa0124N08.2 protein.	Glycolysis / Gluconeogenesis (ko00010);; Pentose phosphate pathway (ko00030);; Fructose and mannose metabolism (ko00051);; Galactose metabolism (ko00052);; Carbon metabolism (ko01200);; Biosynthesis of amino acids (ko01230);; RNA degradation (ko03018)	[G]	Carbohydrate transport and metabolism	Phosphofructokinase	ATP-dependent 6-phosphofructokinase 2 OS=Arabidopsis thaliana OX=3702 GN=PFK2 PE=1 SV=1	G	Carbohydrate transport and metabolism	Os04g0469500, partial [Oryza sativa Japonica Group]	molecular function: catalytic activity (GO:0003824);; biological process: metabolic process (GO:0008152);; biological process: cellular process (GO:0009987);; molecular function: binding (GO:0005488);; cellular component: cell (GO:0005623);; cellular component: organelle (GO:0043226);; cellular component: cell part (GO:0044464);; biological process: single-organism process (GO:0044699)
Os01g0548600	2.20224	82	0.892698	37	1.08378	38	6.17608	228	7.66556	232	3.92554	140	8.90328e-05	1.42502	up	[T]	Signal transduction mechanisms	Molecular Function: protein serine/threonine kinase activity (GO:0004674);; Molecular Function: ATP binding (GO:0005524);; Cellular Component: plasma membrane (GO:0005886);; Biological Process: protein phosphorylation (GO:0006468);; Cellular Component: integral component of membrane (GO:0016021);;	--	--	--	--	Protein kinase domain;; Protein tyrosine kinase	Cysteine-rich receptor-like protein kinase 2 OS=Arabidopsis thaliana OX=3702 GN=CRK2 PE=2 SV=1	T	Signal transduction mechanisms	Os01g0548600, partial [Oryza sativa Japonica Group]	molecular function: catalytic activity (GO:0003824);; biological process: metabolic process (GO:0008152);; biological process: cellular process (GO:0009987);; molecular function: binding (GO:0005488);; cellular component: cell (GO:0005623);; cellular component: membrane (GO:0016020);; cellular component: cell part (GO:0044464);; cellular component: membrane part (GO:0044425)
Os03g0298300	11.9472	616	11.4419	645	9.06438	437	22.3459	1137	25.1104	1052	19.445	952	1.00252e-05	0.824883	up	--	--	Cellular Component: plasma membrane (GO:0005886);; Cellular Component: integral component of membrane (GO:0016021);;	--	--	--	--	Domain of unknown function (DUF588)	CASP-like protein 4B2 OS=Oryza sativa subsp. japonica OX=39947 GN=Os03g0298300 PE=2 SV=1	S	Function unknown	PREDICTED: CASP-like protein 4B2 [Oryza sativa Japonica Group]	cellular component: cell (GO:0005623);; cellular component: membrane (GO:0016020);; cellular component: cell part (GO:0044464);; cellular component: membrane part (GO:0044425)
Os10g0456800	38.6574	2184	28.3908	1765	30.8109	1622	68.9668	3900	64.5871	2975	77.021	4165	5.7532e-08	0.904846	up	--	--	Molecular Function: zinc ion binding (GO:0008270);; Cellular Component: integral component of membrane (GO:0016021);; Biological Process: regulation of stomatal opening (GO:1902456);;	K10144|0|osa:4348796|K10144 RING finger and CHY zinc finger domain-containing protein 1 [EC:2.3.2.27] | (RefSeq) E3 ubiquitin-protein ligase MIEL1 isoform X1	Ubiquitin mediated proteolysis (ko04120)	[R]	General function prediction only	Zinc-ribbon;; CHY zinc finger;; Ring finger domain;; RING-type zinc-finger	E3 ubiquitin-protein ligase RZFP34 OS=Arabidopsis thaliana OX=3702 GN=RZPF34 PE=1 SV=1	S	Function unknown	PREDICTED: E3 ubiquitin-protein ligase MIEL1 isoform X1 [Oryza sativa Japonica Group]	molecular function: binding (GO:0005488);; cellular component: membrane (GO:0016020);; cellular component: membrane part (GO:0044425);; biological process: biological regulation (GO:0065007)
Os01g0604100	2.94121	376	2.87152	403	2.76613	330	1.51153	192	2.11505	219	2.04142	249	0.0028166	-0.706111	down	--	--	Cellular Component: mitochondrion (GO:0005739);; Biological Process: response to stress (GO:0006950);;	--	--	--	--	Universal stress protein family	--	--	--	hypothetical protein OsJ_02518 [Oryza sativa Japonica Group]	cellular component: cell (GO:0005623);; cellular component: organelle (GO:0043226);; cellular component: cell part (GO:0044464);; biological process: response to stimulus (GO:0050896)
Os03g0175200	6.78423	179	7.32673	212	8.20592	202	2.48933	66	3.90972	84	2.20467	56	1.98107e-05	-1.29329	down	--	--	Molecular Function: structural constituent of ribosome (GO:0003735);; Biological Process: translation (GO:0006412);; Cellular Component: integral component of membrane (GO:0016021);; Biological Process: transmembrane transport (GO:0055085);;	--	--	[C]	Energy production and conversion	Mitochondrial carrier protein	Protein MITOFERRINLIKE 1, chloroplastic OS=Arabidopsis thaliana OX=3702 GN=MFL1 PE=2 SV=1	S	Function unknown	Os03g0175200, partial [Oryza sativa Japonica Group]	molecular function: structural molecule activity (GO:0005198);; biological process: metabolic process (GO:0008152);; biological process: cellular process (GO:0009987);; cellular component: membrane (GO:0016020);; cellular component: membrane part (GO:0044425);; biological process: localization (GO:0051179)
Os06g0710001	3.59157	93	5.24079	149	5.07245	123	10.2387	263	20.8362	436	10.5331	260	0.00161177	1.10171	up	--	--	--	--	--	--	--	--	--	S	Function unknown	hypothetical protein [Oryza sativa Japonica Group]	--
Os08g0482600	44.0249	1636	67.8583	2769	112.635	3906	23.2857	859	25.236	761	29.6033	1049	1.86671e-05	-1.38505	down	--	--	Molecular Function: electron transfer activity (GO:0009055);; Cellular Component: integral component of membrane (GO:0016021);; Cellular Component: anchored component of plasma membrane (GO:0046658);;	--	--	--	--	Plastocyanin-like domain	Blue copper protein OS=Pisum sativum OX=3888 PE=2 SV=1	S	Function unknown	PREDICTED: basic blue protein [Oryza sativa Japonica Group]	molecular function: electron carrier activity (GO:0009055);; cellular component: membrane (GO:0016020);; cellular component: membrane part (GO:0044425);; cellular component: cell (GO:0005623);; cellular component: cell part (GO:0044464)
Os09g0478100	29.8757	3067	29.3533	3287	26.9768	2619	42.2251	4369	55.1193	4650	50.7713	5054	0.000393532	0.603806	up	[N]	Cell motility	Cellular Component: Golgi membrane (GO:0000139);; Cellular Component: mitochondrion (GO:0005739);; Cellular Component: integral component of membrane (GO:0016021);; Molecular Function: cellulose synthase (UDP-forming) activity (GO:0016760);; Biological Process: cellulose biosynthetic process (GO:0030244);; Biological Process: cell wall organization (GO:0071555);;	--	--	--	--	Cellulose synthase	Cellulose synthase-like protein E1 OS=Oryza sativa subsp. japonica OX=39947 GN=CSLE1 PE=2 SV=2	S	Function unknown	PREDICTED: cellulose synthase-like protein E1 isoform X1 [Oryza sativa Japonica Group]	cellular component: cell (GO:0005623);; cellular component: membrane (GO:0016020);; cellular component: organelle (GO:0043226);; cellular component: organelle part (GO:0044422);; cellular component: cell part (GO:0044464);; cellular component: membrane part (GO:0044425);; molecular function: catalytic activity (GO:0003824);; biological process: metabolic process (GO:0008152);; biological process:…
Os05g0310800	9.82543	881	7.99533	788	7.0663	592	13.5933	1210	16.7395	1217	16.1396	1380	0.000288278	0.695507	up	--	--	Cellular Component: Golgi membrane (GO:0000139);; Biological Process: retrograde vesicle-mediated transport, Golgi to endoplasmic reticulum (GO:0006890);; Biological Process: protein transport (GO:0015031);; Cellular Component: integral component of membrane (GO:0016021);; Cellular Component: COPI vesicle coat (GO:0030126);;	K20471|0|osa:4338375|K20471 coatomer subunit delta | (RefSeq) coatomer subunit delta-1	--	[U]	Intracellular trafficking, secretion, and vesicular transport	Adaptor complexes medium subunit family	Coatomer subunit delta-1 OS=Oryza sativa subsp. japonica OX=39947 GN=Os05g0310800 PE=2 SV=1	U	Intracellular trafficking, secretion, and vesicular transport	hypothetical protein OsJ_18003 [Oryza sativa Japonica Group]	cellular component: cell (GO:0005623);; cellular component: membrane (GO:0016020);; cellular component: organelle (GO:0043226);; cellular component: organelle part (GO:0044422);; cellular component: cell part (GO:0044464);; biological process: localization (GO:0051179);; cellular component: membrane part (GO:0044425);; cellular component: macromolecular complex (GO:0032991)
Oryza_sativa_newGene_10094	3.22276	200	5.37997	378	5.40101	321	1.90331	114	2.12881	110	2.28502	142	0.000381237	-1.11335	down	[HC]	Coenzyme transport and metabolism;; Energy production and conversion	Molecular Function: monooxygenase activity (GO:0004497);; Cellular Component: membrane (GO:0016020);; Biological Process: secondary metabolite biosynthetic process (GO:0044550);; Biological Process: oxidation-reduction process (GO:0055114);; Molecular Function: FAD binding (GO:0071949);;	--	--	[CR]	Energy production and conversion;; General function prediction only	FAD binding domain;; NAD(P)-binding Rossmann-like domain	Monooxygenase 1 OS=Arabidopsis thaliana OX=3702 GN=MO1 PE=2 SV=1	CH	Energy production and conversion;; Coenzyme transport and metabolism	hypothetical protein OsJ_07027 [Oryza sativa Japonica Group]	molecular function: catalytic activity (GO:0003824);; biological process: metabolic process (GO:0008152);; biological process: single-organism process (GO:0044699);; cellular component: membrane (GO:0016020);; molecular function: binding (GO:0005488)
Os10g0507000	2.85856	583	3.08113	691	2.74565	523	1.9593	397	1.84311	305	1.59537	311	3.29783e-06	-0.817104	down	[K]	Transcription	Molecular Function: ADP binding (GO:0043531);;	--	--	[T]	Signal transduction mechanisms	NB-ARC domain;; NB-ARC domain	Putative disease resistance protein RGA3 OS=Solanum bulbocastanum OX=147425 GN=RGA3 PE=2 SV=2	S	Function unknown	putative disease resistant protein [Oryza sativa Japonica Group]	molecular function: binding (GO:0005488)
Os03g0839200	2.76953	252	3.54694	354	3.39319	288	2.08314	188	1.75697	130	1.53873	134	0.000246989	-0.92425	down	[V]	Defense mechanisms	Biological Process: drug transmembrane transport (GO:0006855);; Molecular Function: xenobiotic transmembrane transporter activity (GO:0015238);; Molecular Function: antiporter activity (GO:0015297);; Cellular Component: integral component of membrane (GO:0016021);;	K03327|0|osa:4334722|K03327 multidrug resistance protein, MATE family | (RefSeq) protein DETOXIFICATION 54	--	[R]	General function prediction only	MatE	Protein DETOXIFICATION 54 OS=Arabidopsis thaliana OX=3702 GN=DTX54 PE=2 SV=1	V	Defense mechanisms	PREDICTED: protein DETOXIFICATION 54 [Oryza sativa Japonica Group]	biological process: single-organism process (GO:0044699);; biological process: response to stimulus (GO:0050896);; biological process: localization (GO:0051179);; molecular function: transporter activity (GO:0005215);; cellular component: membrane (GO:0016020);; cellular component: membrane part (GO:0044425)
Os03g0146300	8.40803	241	8.0018	252	7.68999	206	22.1805	631	22.6581	526	21.1324	577	6.50146e-16	1.22674	up	--	--	Biological Process: cell cycle (GO:0007049);; Molecular Function: kinase activity (GO:0016301);; Molecular Function: cyclin-dependent protein serine/threonine kinase regulator activity (GO:0016538);; Biological Process: regulation of protein kinase activity (GO:0045859);; Biological Process: cell division (GO:0051301);;	--	--	[D]	Cell cycle control, cell division, chromosome partitioning	Cyclin-dependent kinase regulatory subunit	Cyclin-dependent kinases regulatory subunit 1 OS=Oryza sativa subsp. japonica OX=39947 GN=CKS PE=2 SV=1	T	Signal transduction mechanisms	Cyclin-dependent kinases regulatory subunit 2 [Dichanthelium oligosanthes]	biological process: cellular process (GO:0009987);; biological process: single-organism process (GO:0044699);; molecular function: catalytic activity (GO:0003824);; molecular function: molecular function regulator (GO:0098772);; biological process: biological regulation (GO:0065007)
Os08g0191000	18.3617	1647	15.4288	1520	15.2168	1274	26.5311	2361	30.2728	2201	28.4214	2430	2.37154e-05	0.610081	up	--	--	Cellular Component: integral component of membrane (GO:0016021);; Biological Process: transmembrane transport (GO:0055085);;	K24139|0|osa:4344852|K24139 auxin efflux carrier family protein | (RefSeq) uncharacterized protein LOC4344852	--	[S]	Function unknown	Membrane transport protein	Protein PIN-LIKES 2 OS=Arabidopsis thaliana OX=3702 GN=PILS2 PE=2 SV=1	S	Function unknown	PREDICTED: uncharacterized protein LOC4344852 [Oryza sativa Japonica Group]	cellular component: membrane (GO:0016020);; cellular component: membrane part (GO:0044425);; biological process: localization (GO:0051179)
Os02g0139000	2.44333	203	1.31781	120	1.19027	93	7.32681	603	9.19713	618	4.52947	358	1.81999e-06	1.54155	up	--	--	Molecular Function: DNA binding (GO:0003677);; Cellular Component: nucleus (GO:0005634);; Biological Process: regulation of transcription, DNA-templated (GO:0006355);;	--	--	--	--	MYB-CC type transfactor, LHEQLE motif;; Myb-like DNA-binding domain	Protein PHOSPHATE STARVATION RESPONSE 3 OS=Oryza sativa subsp. japonica OX=39947 GN=PHR3 PE=2 SV=1	S	Function unknown	PREDICTED: protein PHR1-LIKE 1 [Oryza sativa Japonica Group]	molecular function: binding (GO:0005488);; cellular component: cell (GO:0005623);; cellular component: organelle (GO:0043226);; cellular component: cell part (GO:0044464);; biological process: biological regulation (GO:0065007)
Os01g0644600	4.88188	181	5.03472	205	4.38361	152	1.98285	73	2.05179	62	2.48884	88	4.25675e-06	-1.15996	down	--	--	--	--	--	--	--	--	--	S	Function unknown	PREDICTED: extensin-2 [Oryza sativa Japonica Group]	--
Os03g0782200	85.4176	4756	141.753	8669	138.15	7179	27.9352	1544	50.7709	2292	55.2627	2934	1.01461e-05	-1.35195	down	--	--	--	--	--	--	--	--	--	--	--	Os02g0184100 [Oryza sativa Japonica Group]	--
Os05g0579200	0.511064	50	0.577901	62	0.606767	56	0.163978	16	0.250836	20	0.200106	19	0.00164469	-1.19346	down	[Q]	Secondary metabolites biosynthesis, transport and catabolism	Molecular Function: catalytic activity (GO:0003824);; Biological Process: metabolic process (GO:0008152);; Cellular Component: membrane (GO:0016020);;	--	--	[I]	Lipid transport and metabolism	AMP-binding enzyme	4-coumarate--CoA ligase-like 7 OS=Arabidopsis thaliana OX=3702 GN=4CLL7 PE=1 SV=1	IQ	Lipid transport and metabolism;; Secondary metabolites biosynthesis, transport and catabolism	PREDICTED: putative fatty-acid--CoA ligase fadD25 [Oryza sativa Japonica Group]	molecular function: catalytic activity (GO:0003824);; biological process: metabolic process (GO:0008152);; cellular component: membrane (GO:0016020)
Os01g0908200	75.9555	4904	116.825	8285	159.431	9607	63.0159	4038	73.1106	3827	71.0351	4374	0.00753874	-0.819743	down	--	--	Molecular Function: transcription coregulator activity (GO:0003712);; Molecular Function: histone acetyltransferase activity (GO:0004402);; Cellular Component: nucleus (GO:0005634);; Biological Process: regulation of transcription, DNA-templated (GO:0006355);; Molecular Function: zinc ion binding (GO:0008270);; Biological Process: histone acetylation (GO:0016573);;	--	--	[K]	Transcription	TAZ zinc finger;; BTB/POZ domain	BTB/POZ and TAZ domain-containing protein 2 OS=Arabidopsis thaliana OX=3702 GN=BT2 PE=1 SV=1	BK	Chromatin structure and dynamics;; Transcription	PREDICTED: BTB/POZ and TAZ domain-containing protein 2 [Oryza sativa Japonica Group]	molecular function: transcription factor activity, protein binding (GO:0000988);; biological process: biological regulation (GO:0065007);; molecular function: catalytic activity (GO:0003824);; cellular component: cell (GO:0005623);; cellular component: organelle (GO:0043226);; cellular component: cell part (GO:0044464);; molecular function: binding (GO:0005488);; biological process: metabolic pro…
Os12g0609500	21.3109	1094	21.8698	1233	19.1712	918	10.9958	560	11.926	497	11.2158	549	3.92999e-13	-1.00524	down	[IQR]	Lipid transport and metabolism;; Secondary metabolites biosynthesis, transport and catabolism;; General function prediction only	--	--	--	[R]	General function prediction only	short chain dehydrogenase;; Enoyl-(Acyl carrier protein) reductase;; KR domain	Short-chain dehydrogenase TIC 32, chloroplastic OS=Arabidopsis thaliana OX=3702 GN=TIC32 PE=2 SV=1	S	Function unknown	PREDICTED: C-factor [Oryza sativa Japonica Group]	--
Os03g0828100	306.983	9521	205.989	7009	210.85	6103	207.084	6389	86.301	2173	96.739	2865	0.00961806	-0.872884	down	[J]	Translation, ribosomal structure and biogenesis	Molecular Function: structural constituent of ribosome (GO:0003735);; Cellular Component: ribosome (GO:0005840);; Biological Process: translation (GO:0006412);; Molecular Function: 5S rRNA binding (GO:0008097);; Cellular Component: chloroplast (GO:0009507);;	K02881|1.07075e-61|osa:4334651|K02881 large subunit ribosomal protein L18 | (RefSeq) 50S ribosomal protein L18, chloroplastic	Ribosome (ko03010)	[O]	Posttranslational modification, protein turnover, chaperones	Ribosomal L18 of archaea, bacteria, mitoch. and chloroplast	50S ribosomal protein L18, chloroplastic OS=Oryza sativa subsp. japonica OX=39947 GN=RPL18 PE=2 SV=1	J	Translation, ribosomal structure and biogenesis	PREDICTED: 50S ribosomal protein L18, chloroplastic [Oryza sativa Japonica Group]	molecular function: structural molecule activity (GO:0005198);; cellular component: cell (GO:0005623);; cellular component: macromolecular complex (GO:0032991);; cellular component: organelle (GO:0043226);; cellular component: cell part (GO:0044464);; biological process: metabolic process (GO:0008152);; biological process: cellular process (GO:0009987);; molecular function: binding (GO:0005488)
Os03g0794500	33.1115	2484	39.6461	3267	46.6005	3263	29.8713	2224	25.531	1553	28.1002	2010	0.00338787	-0.648093	down	[E]	Amino acid transport and metabolism	Molecular Function: glutamate dehydrogenase [NAD(P)+] activity (GO:0004353);; Biological Process: cellular amino acid metabolic process (GO:0006520);; Biological Process: oxidation-reduction process (GO:0055114);;	K00261|0|osa:4334405|K00261 glutamate dehydrogenase (NAD(P)+) [EC:1.4.1.3] | (RefSeq) glutamate dehydrogenase	Arginine biosynthesis (ko00220);; Alanine, aspartate and glutamate metabolism (ko00250);; Nitrogen metabolism (ko00910);; Carbon metabolism (ko01200)	[E]	Amino acid transport and metabolism	Glutamate/Leucine/Phenylalanine/Valine dehydrogenase;; Glu/Leu/Phe/Val dehydrogenase, dimerisation domain	Glutamate dehydrogenase 1, mitochondrial OS=Oryza sativa subsp. japonica OX=39947 GN=GDH1 PE=2 SV=1	E	Amino acid transport and metabolism	PREDICTED: glutamate dehydrogenase [Oryza sativa Japonica Group]	molecular function: catalytic activity (GO:0003824);; biological process: metabolic process (GO:0008152);; biological process: single-organism process (GO:0044699);; biological process: cellular process (GO:0009987)
Os06g0127200	1.20885	109	1.41419	141	1.19485	101	2.21962	199	2.76248	202	2.76242	238	0.0038911	0.757895	up	--	--	Molecular Function: protein-lysine N-methyltransferase activity (GO:0016279);; Biological Process: peptidyl-lysine monomethylation (GO:0018026);;	--	--	[R]	General function prediction only	SET domain	[Fructose-bisphosphate aldolase]-lysine N-methyltransferase, chloroplastic OS=Arabidopsis thaliana OX=3702 GN=LSMT-L PE=1 SV=1	S	Function unknown	PREDICTED: uncharacterized protein LOC4339975 isoform X1 [Oryza sativa Japonica Group]	molecular function: catalytic activity (GO:0003824);; biological process: metabolic process (GO:0008152);; biological process: cellular process (GO:0009987)
Os09g0532000	3.13747	193	1.42571	97	1.10454	64	5.7271	350	6.00547	300	5.17175	303	0.00140934	1.11894	up	--	--	Cellular Component: chloroplast stroma (GO:0009570);; Biological Process: PSII associated light-harvesting complex II catabolic process (GO:0010304);; Biological Process: chlorophyll catabolic process (GO:0015996);; Cellular Component: chloroplast membrane (GO:0031969);;	K22013|2.0447e-153|osa:4347672|K22013 magnesium dechelatase [EC:4.99.1.10] | (RefSeq) protein STAY-GREEN, chloroplastic	Porphyrin and chlorophyll metabolism (ko00860)	--	--	Staygreen protein	Protein STAY-GREEN, chloroplastic OS=Oryza sativa subsp. japonica OX=39947 GN=SGR PE=1 SV=1	S	Function unknown	PREDICTED: protein STAY-GREEN, chloroplastic [Oryza sativa Japonica Group]	cellular component: cell (GO:0005623);; cellular component: organelle (GO:0043226);; cellular component: organelle part (GO:0044422);; cellular component: cell part (GO:0044464);; biological process: metabolic process (GO:0008152);; biological process: cellular process (GO:0009987);; biological process: single-organism process (GO:0044699);; cellular component: membrane (GO:0016020)
Os03g0327800	2.24816	179	1.24715	109	1.69521	126	4.71223	373	6.13279	396	2.62255	199	0.00813389	0.953374	up	--	--	Molecular Function: DNA binding (GO:0003677);; Cellular Component: nucleus (GO:0005634);; Biological Process: regulation of transcription, DNA-templated (GO:0006355);;	--	--	--	--	No apical meristem (NAM) protein	NAC domain-containing protein 10 OS=Oryza sativa subsp. japonica OX=39947 GN=NAC010 PE=2 SV=1	K	Transcription	PREDICTED: NAC transcription factor ONAC010-like [Oryza sativa Japonica Group]	molecular function: binding (GO:0005488);; cellular component: cell (GO:0005623);; cellular component: organelle (GO:0043226);; cellular component: cell part (GO:0044464);; biological process: biological regulation (GO:0065007)
Os04g0405900	5.35812	362	6.60007	489	4.61234	291	12.8265	859	9.2297	505	14.6091	940	0.000798298	0.872644	up	--	--	--	--	--	--	--	--	--	S	Function unknown	Os04g0405900, partial [Oryza sativa Japonica Group]	--
Os04g0676800	0.518926	35	0.472461	35	0.346074	22	4.13223	271	6.68144	358	3.22511	203	1.1715e-15	2.49254	up	--	--	Cellular Component: mitochondrion (GO:0005739);; Cellular Component: integral component of membrane (GO:0016021);;	--	--	--	--	Protein of unknown function (DUF1668);; Protein of unknown function (DUF1668)	--	--	--	PREDICTED: uncharacterized protein LOC9266316 [Oryza sativa Japonica Group]	cellular component: cell (GO:0005623);; cellular component: organelle (GO:0043226);; cellular component: cell part (GO:0044464);; cellular component: membrane (GO:0016020);; cellular component: membrane part (GO:0044425)
Oryza_sativa_newGene_5270	0.152536	30	0.15812	34	0.162902	30	0.724831	139	0.897078	129	0.457823	85	8.66353e-06	1.48221	up	--	--	Cellular Component: mitochondrion (GO:0005739);;	--	--	--	--	--	--	--	--	hypothetical protein [Oryza sativa Japonica Group]	cellular component: cell (GO:0005623);; cellular component: organelle (GO:0043226);; cellular component: cell part (GO:0044464)
Os06g0555101	27.6195	866	33.8709	1167	33.6069	984	22.6022	704	17.2701	439	18.4681	552	9.12474e-05	-0.822951	down	--	--	Molecular Function: ATP binding (GO:0005524);; Cellular Component: plasma membrane (GO:0005886);; Cellular Component: integral component of membrane (GO:0016021);; Molecular Function: ATPase-coupled transmembrane transporter activity (GO:0042626);; Biological Process: transmembrane transport (GO:0055085);;	--	--	[Q]	Secondary metabolites biosynthesis, transport and catabolism	ABC-transporter extracellular N-terminal;; ABC transporter	ABC transporter G family member 42 OS=Oryza sativa subsp. japonica OX=39947 GN=ABCG42 PE=2 SV=1	V	Defense mechanisms	PREDICTED: ABC transporter G family member 42 [Oryza sativa Japonica Group]	molecular function: binding (GO:0005488);; cellular component: cell (GO:0005623);; cellular component: membrane (GO:0016020);; cellular component: cell part (GO:0044464);; cellular component: membrane part (GO:0044425);; molecular function: catalytic activity (GO:0003824);; molecular function: transporter activity (GO:0005215);; biological process: localization (GO:0051179)
Os01g0917400	117.076	8594	150.306	12082	172.077	11595	93.2722	6742	110.148	6484	109.79	7655	0.00869297	-0.617451	down	--	--	Molecular Function: DNA binding (GO:0003677);; Cellular Component: nucleus (GO:0005634);; Molecular Function: metal ion binding (GO:0046872);;	--	--	[R]	General function prediction only	Zinc finger C-x8-C-x5-C-x3-H type (and similar);; RNA-binding, Nab2-type zinc finger	Zinc finger CCCH domain-containing protein 12 OS=Oryza sativa subsp. japonica OX=39947 GN=Os01g0917400 PE=2 SV=2	S	Function unknown	PREDICTED: zinc finger CCCH domain-containing protein 12 [Oryza sativa Japonica Group]	molecular function: binding (GO:0005488);; cellular component: cell (GO:0005623);; cellular component: organelle (GO:0043226);; cellular component: cell part (GO:0044464)
Os06g0474800	0.406344	23	0.206521	15	0.132096	6	1.42205	92	3.30088	196	1.53487	91	3.69521e-06	1.84291	up	[C]	Energy production and conversion	Cellular Component: mitochondrion (GO:0005739);;	--	--	[O]	Posttranslational modification, protein turnover, chaperones	4Fe-4S single cluster domain of Ferredoxin I;; 4Fe-4S single cluster domain;; 4Fe-4S binding domain	Chaperone protein dnaJ C76, chloroplastic OS=Arabidopsis thaliana OX=3702 GN=DJC76 PE=2 SV=1	C	Energy production and conversion	hypothetical protein OsI_22964 [Oryza sativa Indica Group]	cellular component: cell (GO:0005623);; cellular component: organelle (GO:0043226);; cellular component: cell part (GO:0044464)
Os03g0101700	9.3632	1308	11.7201	1798	10.3655	1352	6.14685	852	6.35214	720	7.34041	978	4.25339e-05	-0.790247	down	[S]	Function unknown	Molecular Function: ATP binding (GO:0005524);;	K20092|0|osa:4331290|K20092 chromodomain-helicase-DNA-binding protein 1-like [EC:3.6.4.12] | (RefSeq) probable helicase CHR10	--	[K]	Transcription	SNF2 family N-terminal domain;; Helicase conserved C-terminal domain;; Type III restriction enzyme, res subunit	Probable helicase CHR10 OS=Arabidopsis thaliana OX=3702 GN=CHR10 PE=3 SV=1	L	Replication, recombination and repair	SNF2P, putative, expressed [Oryza sativa Japonica Group]	molecular function: binding (GO:0005488)
Os02g0704000	18.5817	1724	21.2391	2165	20.7926	1801	35.8588	3302	38.5041	2897	34.582	3060	4.45856e-05	0.644651	up	[Q]	Secondary metabolites biosynthesis, transport and catabolism	Cellular Component: plastoglobule (GO:0010287);; Molecular Function: oxidoreductase activity, acting on single donors with incorporation of molecular oxygen, incorporation of two atoms of oxygen (GO:0016702);; Biological Process: oxidation-reduction process (GO:0055114);;	K09840|0|osa:4330451|K09840 9-cis-epoxycarotenoid dioxygenase [EC:1.13.11.51] | (RefSeq) zeaxanthin 7,8(7',8')-cleavage dioxygenase, chromoplastic	Carotenoid biosynthesis (ko00906)	[Q]	Secondary metabolites biosynthesis, transport and catabolism	Retinal pigment epithelial membrane protein	9-cis-epoxycarotenoid dioxygenase NCED1, chloroplastic OS=Oryza sativa subsp. japonica OX=39947 GN=NCED1 PE=2 SV=1	Q	Secondary metabolites biosynthesis, transport and catabolism	PREDICTED: zeaxanthin 7,8(7&apos;,8&apos;)-cleavage dioxygenase, chromoplastic [Oryza sativa Japonica Group]	cellular component: cell (GO:0005623);; cellular component: organelle (GO:0043226);; cellular component: organelle part (GO:0044422);; cellular component: cell part (GO:0044464);; molecular function: catalytic activity (GO:0003824);; biological process: metabolic process (GO:0008152);; biological process: single-organism process (GO:0044699)
Os03g0727600	0.680244	60	1.57218	152	1.01212	84	0.303438	27	0.582448	42	0.373735	32	0.00991421	-1.05856	down	[E]	Amino acid transport and metabolism	Biological Process: ethylene biosynthetic process (GO:0009693);; Biological Process: fruit ripening (GO:0009835);; Molecular Function: 1-aminocyclopropane-1-carboxylate synthase activity (GO:0016847);; Molecular Function: pyridoxal phosphate binding (GO:0030170);; Biological Process: 1-aminocyclopropane-1-carboxylate biosynthetic process (GO:0042218);;	K01762|0|osa:4333976|K01762 1-aminocyclopropane-1-carboxylate synthase [EC:4.4.1.14] | (RefSeq) 1-aminocyclopropane-1-carboxylate synthase 1	Cysteine and methionine metabolism (ko00270)	[T]	Signal transduction mechanisms	Aminotransferase class I and II	1-aminocyclopropane-1-carboxylate synthase 1 OS=Oryza sativa subsp. japonica OX=39947 GN=ACC1 PE=2 SV=1	E	Amino acid transport and metabolism	PREDICTED: 1-aminocyclopropane-1-carboxylate synthase 1 [Oryza sativa Japonica Group]	biological process: metabolic process (GO:0008152);; biological process: cellular process (GO:0009987);; biological process: reproduction (GO:0000003);; biological process: reproductive process (GO:0022414);; biological process: developmental process (GO:0032502);; biological process: single-organism process (GO:0044699);; molecular function: catalytic activity (GO:0003824);; molecular function: …
Os05g0508900	29.9491	990	40.7099	1478	54.6924	1687	17.3822	570	19.8426	532	24.8617	784	0.000452957	-1.02848	down	--	--	Cellular Component: chloroplast (GO:0009507);; Cellular Component: photosystem II (GO:0009523);; Biological Process: photosynthesis (GO:0015979);;	K02721|2.03934e-18|dosa:Os05t0508900-01|K02721 photosystem II PsbW protein | (RefSeq) Os05g0508900; Similar to cDNA clone:001-011-D03, full insert sequence.	Photosynthesis (ko00195)	--	--	Photosystem II reaction centre W protein (PsbW)	Photosystem II reaction center W protein, chloroplastic OS=Oryza sativa subsp. japonica OX=39947 GN=PSBW PE=2 SV=1	--	--	unknown protein [Oryza sativa Japonica Group]	cellular component: cell (GO:0005623);; cellular component: organelle (GO:0043226);; cellular component: cell part (GO:0044464);; cellular component: membrane (GO:0016020);; cellular component: macromolecular complex (GO:0032991);; cellular component: membrane part (GO:0044425);; biological process: metabolic process (GO:0008152);; biological process: cellular process (GO:0009987)
Os03g0843200	61.0595	1764	80.7659	2563	79.3501	2140	44.7324	1283	52.9495	1241	59.1559	1630	0.00947629	-0.619475	down	--	--	Cellular Component: mitochondrion (GO:0005739);; Cellular Component: plastid (GO:0009536);;	--	--	--	--	YacP-like NYN domain	--	S	Function unknown	Os03g0843200, partial [Oryza sativa Japonica Group]	cellular component: cell (GO:0005623);; cellular component: organelle (GO:0043226);; cellular component: cell part (GO:0044464)
Os07g0188700	1.01291	103	0.605842	69	0.426546	40	1.87783	192	2.34534	194	1.39169	135	0.00554008	1.01102	up	--	--	Cellular Component: integral component of membrane (GO:0016021);; Molecular Function: transferase activity (GO:0016740);;	--	--	[GMW]	Carbohydrate transport and metabolism;; Cell wall/membrane/envelope biogenesis;; Extracellular structures	Exostosin family	Probable glycosyltransferase At5g03795 OS=Arabidopsis thaliana OX=3702 GN=At5g03795 PE=3 SV=2	S	Function unknown	PREDICTED: probable glycosyltransferase At5g03795 [Oryza sativa Japonica Group]	cellular component: membrane (GO:0016020);; cellular component: membrane part (GO:0044425);; molecular function: catalytic activity (GO:0003824)
Os10g0124100	91.4822	7761	138.804	12934	150.755	11936	77.1369	6495	81.3836	5598	68.4955	5541	0.000908584	-0.840661	down	--	--	--	--	--	--	--	--	--	S	Function unknown	PREDICTED: uncharacterized protein LOC4348008 [Oryza sativa Japonica Group]	--
Os02g0110200	19.3463	1434	23.0217	1886	28.2303	1959	16.9739	1254	12.8429	774	13.2969	941	0.000768569	-0.815409	down	[QV]	Secondary metabolites biosynthesis, transport and catabolism;; Defense mechanisms	Molecular Function: monooxygenase activity (GO:0004497);; Molecular Function: iron ion binding (GO:0005506);; Cellular Component: chloroplast envelope (GO:0009941);; Cellular Component: integral component of membrane (GO:0016021);; Biological Process: sterol metabolic process (GO:0016125);; Molecular Function: oxidoreductase activity, acting on paired donors, with incorporation or reduction of mo…	K10528|0|osa:4328040|K10528 hydroperoxide lyase [EC:4.1.2.-] | (RefSeq) probable inactive linolenate hydroperoxide lyase	alpha-Linolenic acid metabolism (ko00592)	--	--	Cytochrome P450	Linolenate hydroperoxide lyase, chloroplastic OS=Arabidopsis thaliana OX=3702 GN=CYP74B2 PE=1 SV=1	Q	Secondary metabolites biosynthesis, transport and catabolism	PREDICTED: probable inactive linolenate hydroperoxide lyase [Oryza sativa Japonica Group]	molecular function: catalytic activity (GO:0003824);; biological process: metabolic process (GO:0008152);; biological process: single-organism process (GO:0044699);; molecular function: binding (GO:0005488);; cellular component: cell (GO:0005623);; cellular component: organelle (GO:0043226);; cellular component: organelle part (GO:0044422);; cellular component: cell part (GO:0044464);; cellular c…
Os11g0681400	5.98364	489	5.87721	528	5.35955	409	2.22304	181	3.39453	225	4.26914	333	0.0040581	-0.840514	down	--		Molecular Function: protein serine/threonine kinase activity (GO:0004674);; Molecular Function: ATP binding (GO:0005524);; Cellular Component: plasma membrane (GO:0005886);; Biological Process: protein phosphorylation (GO:0006468);; Biological Process: defense response (GO:0006952);; Cellular Component: plasmodesma (GO:0009506);; Cellular Component: integral component of membrane (GO:0016021);;	--	--	--	--	Protein tyrosine kinase;; Protein kinase domain;; Domain of unknown function (DUF3403);; Salt stress response/antifungal;; Salt stress response/antifungal	Putative cysteine-rich receptor-like protein kinase 20 OS=Arabidopsis thaliana OX=3702 GN=CRK20 PE=2 SV=2	T	Signal transduction mechanisms	Os11g0681400, partial [Oryza sativa Japonica Group]	molecular function: catalytic activity (GO:0003824);; biological process: metabolic process (GO:0008152);; biological process: cellular process (GO:0009987);; molecular function: binding (GO:0005488);; cellular component: cell (GO:0005623);; cellular component: membrane (GO:0016020);; cellular component: cell part (GO:0044464);; biological process: response to stimulus (GO:0050896);; cellular com…
Os10g0505900	0.803244	58	0.437055	35	0.149762	11	8.14932	581	2.98456	174	0.95935	66	0.00134758	1.3715	up	--	--	--	--	--	--	--	--	--	S	Function unknown	PREDICTED: low-temperature-induced 65 kDa protein [Oryza sativa Japonica Group]	--
Os03g0655400	216.13	5973	267.081	8108	281.463	7261	441.124	12100	798.745	17897	448.103	11810	0.00398837	0.839922	up	--	--	--	--	--	--	--	--	--	--	--	--	--
Os03g0710000	7.90555	471	12.0843	800	12.3248	698	4.5254	269	5.56174	272	4.5779	263	1.34629e-05	-1.16498	down	--	--	Cellular Component: mitochondrion (GO:0005739);; Biological Process: protein transport (GO:0015031);;	--	--	[Z]	Cytoskeleton	Regulator of Vps4 activity in the MVB pathway	--	S	Function unknown	PREDICTED: uncharacterized protein LOC4333874 [Oryza sativa Japonica Group]	cellular component: cell (GO:0005623);; cellular component: organelle (GO:0043226);; cellular component: cell part (GO:0044464);; biological process: localization (GO:0051179)
Os01g0149600	10.8575	353	8.00064	286	10.1265	308	14.9953	484	22.9308	605	20.7924	645	0.00383125	0.763079	up	--	--	Cellular Component: nuclear nucleosome (GO:0000788);; Molecular Function: DNA binding (GO:0003677);; Biological Process: nucleosome assembly (GO:0006334);; Molecular Function: protein heterodimerization activity (GO:0046982);;	K11252|1.12472e-57|osa:4324495|K11252 histone H2B | (RefSeq) histone H2B.10	--	[B]	Chromatin structure and dynamics	Core histone H2A/H2B/H3/H4	Histone H2B.10 OS=Oryza sativa subsp. japonica OX=39947 GN=H2B.10 PE=3 SV=1	B	Chromatin structure and dynamics	PREDICTED: histone H2B.10 [Oryza sativa Japonica Group]	cellular component: cell (GO:0005623);; cellular component: membrane-enclosed lumen (GO:0031974);; cellular component: macromolecular complex (GO:0032991);; cellular component: organelle (GO:0043226);; cellular component: organelle part (GO:0044422);; cellular component: cell part (GO:0044464);; molecular function: binding (GO:0005488);; biological process: cellular process (GO:0009987);; biologi…
Os02g0122500	56.5322	2923	57.9019	3289	69.9402	3375	45.5009	2335	34.0097	1426	30.0085	1480	0.000132532	-0.858965	down	--	--	Cellular Component: plastid (GO:0009536);; Cellular Component: integral component of membrane (GO:0016021);;	--	--	--	--	Protein of unknown function (DUF4079)	--	S	Function unknown	PREDICTED: uncharacterized protein LOC9271151 [Oryza sativa Japonica Group]	cellular component: cell (GO:0005623);; cellular component: organelle (GO:0043226);; cellular component: cell part (GO:0044464);; cellular component: membrane (GO:0016020);; cellular component: membrane part (GO:0044425)
Os03g0643300	11.4517	927	7.61208	677	8.87539	671	18.1987	1463	26.8175	1760	13.7585	1063	0.00774582	0.788775	up	[E]	Amino acid transport and metabolism	Molecular Function: ornithine-oxo-acid transaminase activity (GO:0004587);; Cellular Component: mitochondrial matrix (GO:0005759);; Biological Process: ornithine catabolic process (GO:0006593);; Biological Process: response to oxidative stress (GO:0006979);; Molecular Function: zinc ion binding (GO:0008270);; Biological Process: response to heat (GO:0009408);; Biological Process: response to floo…	K00819|0|osa:4333554|K00819 ornithine--oxo-acid transaminase [EC:2.6.1.13] | (RefSeq) ornithine aminotransferase, mitochondrial	Arginine and proline metabolism (ko00330)	[E]	Amino acid transport and metabolism	Aminotransferase class-III;; Aminotransferase class I and II	Ornithine aminotransferase, mitochondrial OS=Oryza sativa subsp. japonica OX=39947 GN=OAT PE=2 SV=1	E	Amino acid transport and metabolism	hypothetical protein OsJ_11874 [Oryza sativa Japonica Group]	molecular function: catalytic activity (GO:0003824);; cellular component: cell (GO:0005623);; cellular component: membrane-enclosed lumen (GO:0031974);; cellular component: organelle (GO:0043226);; cellular component: organelle part (GO:0044422);; cellular component: cell part (GO:0044464);; biological process: metabolic process (GO:0008152);; biological process: cellular process (GO:0009987);; b…
Os07g0287100	40.6352	4538	40.1985	4931	38.3453	3997	28.6648	3177	23.7923	2154	27.1458	2891	2.35155e-08	-0.733074	down	[R]	General function prediction only	Cellular Component: integral component of membrane (GO:0016021);;	--	--	--	--	--	--	S	Function unknown	Os07g0287100 [Oryza sativa Japonica Group]	cellular component: membrane (GO:0016020);; cellular component: membrane part (GO:0044425)
Os07g0500300	58.2022	2474	36.9552	1726	19.2818	765	126.436	5334	65.6459	2263	156.166	6330	0.00268632	1.10759	up	--	--	--	--	--	[R]	General function prediction only	C2 domain	Protein C2-DOMAIN ABA-RELATED 5 OS=Arabidopsis thaliana OX=3702 GN=CAR5 PE=2 SV=1	S	Function unknown	PREDICTED: GTPase activating protein 1-like [Oryza sativa Japonica Group]	--
Os02g0584700	29.0203	832	64.5848	2034	64.1089	1716	17.7093	504	22.9659	534	20.6884	566	7.53685e-05	-1.26809	down	--	--	Cellular Component: cytoplasm (GO:0005737);; Biological Process: metal ion transport (GO:0030001);; Molecular Function: transition metal ion binding (GO:0046914);; Biological Process: cellular transition metal ion homeostasis (GO:0046916);;	--	--	--	--	Heavy-metal-associated domain	--	S	Function unknown	PREDICTED: uncharacterized protein LOC9268845 [Oryza sativa Japonica Group]	cellular component: cell (GO:0005623);; cellular component: cell part (GO:0044464);; biological process: localization (GO:0051179);; molecular function: binding (GO:0005488);; biological process: cellular process (GO:0009987);; biological process: single-organism process (GO:0044699);; biological process: biological regulation (GO:0065007)
Os08g0240000	15.5571	858	12.2384	741	12.5769	647	11.5113	630	7.12842	319	7.05459	371	0.00468981	-0.739725	down	--	--	Cellular Component: mitochondrion (GO:0005739);; Molecular Function: sulfotransferase activity (GO:0008146);;	--	--	[R]	General function prediction only	Sulfotransferase domain;; Sulfotransferase family	Cytosolic sulfotransferase 1 OS=Arabidopsis thaliana OX=3702 GN=SOT1 PE=2 SV=1	S	Function unknown	PREDICTED: cytosolic sulfotransferase 3 [Oryza sativa Japonica Group]	cellular component: cell (GO:0005623);; cellular component: organelle (GO:0043226);; cellular component: cell part (GO:0044464);; molecular function: catalytic activity (GO:0003824)
Os12g0210500	5.32854	239	3.6849	181	1.47135	62	9.59686	426	8.25868	300	11.5921	495	0.00786165	1.00946	up	--	--	Cellular Component: mitochondrion (GO:0005739);; Cellular Component: plastid (GO:0009536);; Cellular Component: integral component of membrane (GO:0016021);;	--	--	--	--	--	--	--	--	hypothetical protein OsJ_35572 [Oryza sativa Japonica Group]	cellular component: cell (GO:0005623);; cellular component: organelle (GO:0043226);; cellular component: cell part (GO:0044464);; cellular component: membrane (GO:0016020);; cellular component: membrane part (GO:0044425)
Os09g0386200	4.3105	411	5.15055	540	4.93883	440	4.07959	386	2.59942	201	2.48503	226	0.00841163	-0.737779	down	--	--	Molecular Function: ubiquitin-protein transferase activity (GO:0004842);; Cellular Component: nucleus (GO:0005634);; Cellular Component: cytoplasm (GO:0005737);; Biological Process: protein ubiquitination (GO:0016567);; Molecular Function: ligase activity (GO:0016874);;	--	--	--	--	Armadillo/beta-catenin-like repeat;; U-box domain	U-box domain-containing protein 40 OS=Arabidopsis thaliana OX=3702 GN=PUB40 PE=2 SV=2	O	Posttranslational modification, protein turnover, chaperones	PREDICTED: U-box domain-containing protein 39 [Oryza sativa Japonica Group]	molecular function: catalytic activity (GO:0003824);; cellular component: cell (GO:0005623);; cellular component: organelle (GO:0043226);; cellular component: cell part (GO:0044464);; biological process: metabolic process (GO:0008152);; biological process: cellular process (GO:0009987)
Os05g0110000	14.5784	864	18.1284	1180	20.1617	1115	11.2725	663	11.8379	569	12.1773	688	0.00152072	-0.706857	down	--	--	Biological Process: protein polyubiquitination (GO:0000209);; Cellular Component: mitochondrion (GO:0005739);; Molecular Function: zinc ion binding (GO:0008270);; Biological Process: ubiquitin-dependent protein catabolic process (GO:0042787);; Biological Process: proteasome-mediated ubiquitin-dependent protein catabolic process (GO:0043161);; Molecular Function: ubiquitin protein ligase activity …	--	--	[O]	Posttranslational modification, protein turnover, chaperones	Protein of unknown function (DUF1117);; Ring finger domain;; Zinc finger, C3HC4 type (RING finger);; RING-like zinc finger;; RING-H2 zinc finger domain;; RING-type zinc-finger;; Zinc finger, C3HC4 type (RING finger)	E3 ubiquitin-protein ligase RDUF2 OS=Arabidopsis thaliana OX=3702 GN=DURF2 PE=1 SV=1	O	Posttranslational modification, protein turnover, chaperones	putative ring-H2 finger protein [Oryza sativa Japonica Group]	biological process: metabolic process (GO:0008152);; biological process: cellular process (GO:0009987);; cellular component: cell (GO:0005623);; cellular component: organelle (GO:0043226);; cellular component: cell part (GO:0044464);; molecular function: binding (GO:0005488);; molecular function: catalytic activity (GO:0003824)
Os01g0322700	14.3619	623	11.9129	568	7.12966	289	112.093	4823	128.949	4533	151.231	6252	1.29454e-39	3.01744	up	--	--	--	--	--	--	--	--	--	--	--	--	--
Os03g0232050	8.69756	573	7.38857	535	9.78792	602	3.81226	250	4.27095	229	2.38747	150	1.38193e-06	-1.29486	down	--	--	Molecular Function: DNA binding (GO:0003677);; Cellular Component: nucleus (GO:0005634);; Cellular Component: mitochondrion (GO:0005739);; Molecular Function: protein dimerization activity (GO:0046983);;	K10293|0|osa:4332155|K10293 F-box protein 7 | (RefSeq) F-box protein SKIP22	--	--	--	F-box-like;; F-box domain	F-box protein SKIP22 OS=Arabidopsis thaliana OX=3702 GN=SKIP22 PE=1 SV=1	S	Function unknown	PREDICTED: F-box protein SKIP22 [Oryza sativa Japonica Group]	molecular function: binding (GO:0005488);; cellular component: cell (GO:0005623);; cellular component: organelle (GO:0043226);; cellular component: cell part (GO:0044464)
Os03g0337600	142.585	10154	111.425	8716	132.044	8777	100.599	7111	71.0385	4102	71.8739	4881	9.59667e-05	-0.785711	down	[H]	Coenzyme transport and metabolism	Molecular Function: uroporphyrinogen decarboxylase activity (GO:0004853);; Cellular Component: cytosol (GO:0005829);; Biological Process: protoporphyrinogen IX biosynthetic process (GO:0006782);; Cellular Component: chloroplast stroma (GO:0009570);; Biological Process: response to cytokinin (GO:0009735);; Cellular Component: chloroplast envelope (GO:0009941);; Biological Process: chlorophyll bios…	K01599|0|osa:4332771|K01599 uroporphyrinogen decarboxylase [EC:4.1.1.37] | (RefSeq) uroporphyrinogen decarboxylase 2, chloroplastic	Porphyrin and chlorophyll metabolism (ko00860)	[H]	Coenzyme transport and metabolism	Uroporphyrinogen decarboxylase (URO-D)	Uroporphyrinogen decarboxylase 2, chloroplastic OS=Oryza sativa subsp. japonica OX=39947 GN=Os03g0337600 PE=3 SV=1	H	Coenzyme transport and metabolism	PREDICTED: uroporphyrinogen decarboxylase 2, chloroplastic [Oryza sativa Japonica Group]	molecular function: catalytic activity (GO:0003824);; cellular component: cell (GO:0005623);; cellular component: cell part (GO:0044464);; biological process: metabolic process (GO:0008152);; biological process: cellular process (GO:0009987);; cellular component: organelle (GO:0043226);; cellular component: organelle part (GO:0044422);; biological process: response to stimulus (GO:0050896);; biol…
Os08g0481400	30.0759	1892	29.3744	2030	25.6333	1506	21.0322	1314	18.4582	942	17.8275	1070	1.76898e-07	-0.717606	down	--	--	Molecular Function: DNA-binding transcription factor activity (GO:0003700);; Cellular Component: nucleus (GO:0005634);; Biological Process: regulation of transcription, DNA-templated (GO:0006355);; Molecular Function: sequence-specific DNA binding (GO:0043565);;	K09338|2.55649e-106|osa:4345854|K09338 homeobox-leucine zipper protein | (RefSeq) homeobox-leucine zipper protein HOX20	--	[K]	Transcription	Homeobox associated leucine zipper;; Homeobox domain	Homeobox-leucine zipper protein HOX20 OS=Oryza sativa subsp. japonica OX=39947 GN=HOX20 PE=2 SV=1	K	Transcription	PREDICTED: homeobox-leucine zipper protein HOX20 [Oryza sativa Japonica Group]	molecular function: nucleic acid binding transcription factor activity (GO:0001071);; biological process: biological regulation (GO:0065007);; cellular component: cell (GO:0005623);; cellular component: organelle (GO:0043226);; cellular component: cell part (GO:0044464);; molecular function: binding (GO:0005488)
Os05g0101400	387.949	12576	264.348	9493	255.996	7652	253.572	8203	153.499	4037	158.771	4942	0.00455021	-0.754007	down	[J]	Translation, ribosomal structure and biogenesis	Molecular Function: structural constituent of ribosome (GO:0003735);; Cellular Component: ribosome (GO:0005840);; Biological Process: translation (GO:0006412);; Cellular Component: plastid (GO:0009536);;	K02902|3.49514e-65|osa:4337526|K02902 large subunit ribosomal protein L28 | (RefSeq) 50S ribosomal protein L28, chloroplastic	Ribosome (ko03010)	--	--	Ribosomal L28 family	50S ribosomal protein L28, chloroplastic OS=Arabidopsis thaliana OX=3702 GN=RPL28 PE=2 SV=2	J	Translation, ribosomal structure and biogenesis	PREDICTED: 50S ribosomal protein L28, chloroplastic [Oryza sativa Japonica Group]	molecular function: structural molecule activity (GO:0005198);; cellular component: cell (GO:0005623);; cellular component: macromolecular complex (GO:0032991);; cellular component: organelle (GO:0043226);; cellular component: cell part (GO:0044464);; biological process: metabolic process (GO:0008152);; biological process: cellular process (GO:0009987)
Os04g0543900	21.3047	1855	15.7489	1500	14.6726	1189	43.7414	3738	38.2515	2657	36.4741	2972	4.68355e-08	0.959786	up	[E]	Amino acid transport and metabolism	Molecular Function: glutamate dehydrogenase (NAD+) activity (GO:0004352);; Molecular Function: glutamate dehydrogenase [NAD(P)+] activity (GO:0004353);; Molecular Function: copper ion binding (GO:0005507);; Molecular Function: ATP binding (GO:0005524);; Cellular Component: mitochondrion (GO:0005739);; Cellular Component: vacuolar membrane (GO:0005774);; Biological Process: cellular amino acid met…	K00261|3.57925e-69|osa:4336554|K00261 glutamate dehydrogenase (NAD(P)+) [EC:1.4.1.3] | (RefSeq) glutamate dehydrogenase 2	Arginine biosynthesis (ko00220);; Alanine, aspartate and glutamate metabolism (ko00250);; Nitrogen metabolism (ko00910);; Carbon metabolism (ko01200)	[E]	Amino acid transport and metabolism	Glu/Leu/Phe/Val dehydrogenase, dimerisation domain;; Glutamate/Leucine/Phenylalanine/Valine dehydrogenase;; Glu/Leu/Phe/Val dehydrogenase, dimerisation domain	Glutamate dehydrogenase 2, mitochondrial OS=Oryza sativa subsp. japonica OX=39947 GN=GDH2 PE=2 SV=1	E	Amino acid transport and metabolism	hypothetical protein SETIT_010235mg [Setaria italica]	molecular function: catalytic activity (GO:0003824);; biological process: metabolic process (GO:0008152);; biological process: single-organism process (GO:0044699);; molecular function: binding (GO:0005488);; cellular component: cell (GO:0005623);; cellular component: organelle (GO:0043226);; cellular component: cell part (GO:0044464);; cellular component: membrane (GO:0016020);; cellular compone…
Os03g0249100	6.70337	538	8.13076	716	7.86445	589	5.03152	401	3.74166	244	3.34118	256	2.90495e-05	-0.985402	down	--	--	--	--	--	--	--	--	IRK-interacting protein OS=Arabidopsis thaliana OX=3702 GN=IRKI PE=1 SV=1	S	Function unknown	PREDICTED: IRK-interacting protein [Oryza sativa Japonica Group]	--
Oryza_sativa_newGene_9111	0.401083	42	0.105748	14	0.571287	53	2.1522	229	1.44323	116	1.84134	154	0.000876081	1.3488	up	--	--	Cellular Component: mitochondrion (GO:0005739);; Cellular Component: integral component of membrane (GO:0016021);;	--	--	--	--	--	--	E	Amino acid transport and metabolism	hypothetical protein OsI_02610 [Oryza sativa Indica Group]	cellular component: cell (GO:0005623);; cellular component: organelle (GO:0043226);; cellular component: cell part (GO:0044464);; cellular component: membrane (GO:0016020);; cellular component: membrane part (GO:0044425)
Os06g0239200	36.7642	726	57.1318	1239	63.2913	1166	11.5354	226	14.337	230	14.7435	278	1.45445e-12	-1.85212	down	--	--	--	--	--	[L]	Replication, recombination and repair	--	--	--	--	PREDICTED: uncharacterized protein LOC4340617 [Oryza sativa Japonica Group]	--
Oryza_sativa_newGene_5211	2.49823	1242	1.80554	986	2.22956	1035	1.29173	638	1.47977	597	1.71188	812	0.00294488	-0.659197	down	--	--	Molecular Function: nucleic acid binding (GO:0003676);; Cellular Component: plastid (GO:0009536);; Cellular Component: integral component of membrane (GO:0016021);; Molecular Function: oxidoreductase activity, acting on single donors with incorporation of molecular oxygen, incorporation of two atoms of oxygen (GO:0016702);; Biological Process: oxidation-reduction process (GO:0055114);;	--	--	[R]	General function prediction only	Retrotransposon gag protein	Retrovirus-related Pol polyprotein from transposon RE1 OS=Arabidopsis thaliana OX=3702 GN=RE1 PE=2 SV=1	--	--	OSJNBa0065J03.11 [Oryza sativa Japonica Group]	molecular function: binding (GO:0005488);; cellular component: cell (GO:0005623);; cellular component: organelle (GO:0043226);; cellular component: cell part (GO:0044464);; cellular component: membrane (GO:0016020);; cellular component: membrane part (GO:0044425);; molecular function: catalytic activity (GO:0003824);; biological process: metabolic process (GO:0008152);; biological process: single…
Os02g0258800	2.88953	85	0.696537	23	3.02959	83	13.9535	404	9.23607	219	5.10643	142	0.00593249	1.17166	up	--	--	--	--	--	--	--	--	--	S	Function unknown	PREDICTED: uncharacterized protein LOC4328929 [Oryza sativa Japonica Group]	--
Os07g0619600	2.29263	175	1.91166	160	1.46303	104	3.51457	265	4.02307	248	3.56847	259	0.00419716	0.725958	up	--	--	Molecular Function: DNA binding (GO:0003677);; Cellular Component: nucleus (GO:0005634);;	--	--	--	--	Homeobox domain;; Homeodomain leucine-zipper encoding, Homez	Homeobox-DDT domain protein RLT3 OS=Arabidopsis thaliana OX=3702 GN=RLT3 PE=3 SV=1	--	--	unknown protein [Oryza sativa Japonica Group]	molecular function: binding (GO:0005488);; cellular component: cell (GO:0005623);; cellular component: organelle (GO:0043226);; cellular component: cell part (GO:0044464)
Os03g0803800	2.45954	219	2.16138	211	1.98639	165	3.7028	327	4.51535	326	3.51989	299	0.00768138	0.611714	up	--	--	Biological Process: cell fate specification (GO:0001708);; Cellular Component: nucleus (GO:0005634);; Biological Process: embryo development ending in seed dormancy (GO:0009793);; Biological Process: auxin polar transport (GO:0009926);; Biological Process: leaf vascular tissue pattern formation (GO:0010305);; Biological Process: stem cell population maintenance (GO:0019827);; Biological Process: …	--	--	--	--	--	--	S	Function unknown	Os03g0803800, partial [Oryza sativa Japonica Group]	biological process: cellular process (GO:0009987);; biological process: developmental process (GO:0032502);; biological process: single-organism process (GO:0044699);; cellular component: cell (GO:0005623);; cellular component: organelle (GO:0043226);; cellular component: cell part (GO:0044464);; biological process: reproduction (GO:0000003);; biological process: reproductive process (GO:0022414)…
Os08g0566600	158.968	5394	210.586	7849	233.527	7396	127.142	4282	141.116	3883	119.086	3854	0.000855366	-0.757393	down	--	--	Molecular Function: electron transfer activity (GO:0009055);; Biological Process: response to water deprivation (GO:0009414);; Cellular Component: chloroplast thylakoid membrane (GO:0009535);; Biological Process: response to high light intensity (GO:0009644);; Biological Process: photosynthetic electron transport in photosystem I (GO:0009773);; Biological Process: photoprotection (GO:0010117);; B…	--	--	--	--	--	Protein PROTON GRADIENT REGULATION 5, chloroplastic OS=Arabidopsis thaliana OX=3702 GN=PGR5 PE=1 SV=1	S	Function unknown	predicted protein [Hordeum vulgare subsp. vulgare]	molecular function: electron carrier activity (GO:0009055);; biological process: response to stimulus (GO:0050896);; cellular component: cell (GO:0005623);; cellular component: membrane (GO:0016020);; cellular component: organelle (GO:0043226);; cellular component: organelle part (GO:0044422);; cellular component: cell part (GO:0044464);; biological process: metabolic process (GO:0008152);; biolo…
Os11g0106800	4.51691	192	4.95164	231	4.82229	191	3.22368	136	2.26291	78	3.04326	123	0.00201121	-0.818569	down	--	--	Biological Process: meiotic DNA double-strand break formation (GO:0042138);;	--	--	--	--	--	--	S	Function unknown	Os11g0106800, partial [Oryza sativa Japonica Group]	biological process: reproduction (GO:0000003);; biological process: metabolic process (GO:0008152);; biological process: cellular process (GO:0009987);; biological process: reproductive process (GO:0022414);; biological process: single-organism process (GO:0044699)
Os03g0626500	6.30201	272	6.08976	289	6.09914	246	11.7405	503	11.3387	397	9.78747	403	0.000856596	0.622935	up	--	--	Molecular Function: phosphatidylinositol-4,5-bisphosphate 5-phosphatase activity (GO:0004439);; Cellular Component: mitochondrion (GO:0005739);; Molecular Function: phosphatidylinositol-3,4,5-trisphosphate 5-phosphatase activity (GO:0034485);; Biological Process: phosphatidylinositol-3-phosphate biosynthetic process (GO:0036092);; Molecular Function: phosphatidylinositol-3,5-bisphosphate 5-phosph…	--	--	[U]	Intracellular trafficking, secretion, and vesicular transport	Endonuclease/Exonuclease/phosphatase family	Type IV inositol polyphosphate 5-phosphatase 11 OS=Arabidopsis thaliana OX=3702 GN=IP5P11 PE=1 SV=1	T	Signal transduction mechanisms	Os03g0626500 [Oryza sativa Japonica Group]	molecular function: catalytic activity (GO:0003824);; biological process: metabolic process (GO:0008152);; biological process: cellular process (GO:0009987);; cellular component: cell (GO:0005623);; cellular component: organelle (GO:0043226);; cellular component: cell part (GO:0044464);; biological process: single-organism process (GO:0044699)
Os02g0532500	43.7798	1939	52.8273	2570	51.7134	2138	33.1217	1456	37.1837	1336	35.8631	1515	0.000654134	-0.625895	down	--	--	Cellular Component: cell wall (GO:0005618);; Molecular Function: manganese ion binding (GO:0030145);; Biological Process: oxalate metabolic process (GO:0033609);; Molecular Function: nutrient reservoir activity (GO:0045735);; Molecular Function: oxalate decarboxylase activity (GO:0046564);; Cellular Component: apoplast (GO:0048046);;	--	--	--	--	Cupin;; Cupin domain	Germin-like protein 2-4 OS=Oryza sativa subsp. japonica OX=39947 GN=Os02g0532500 PE=2 SV=1	S	Function unknown	PREDICTED: germin-like protein 2-4 [Oryza sativa Japonica Group]	cellular component: cell (GO:0005623);; cellular component: cell part (GO:0044464);; molecular function: binding (GO:0005488);; biological process: metabolic process (GO:0008152);; biological process: cellular process (GO:0009987);; biological process: single-organism process (GO:0044699);; molecular function: nutrient reservoir activity (GO:0045735);; molecular function: catalytic activity (GO:0…
Os09g0513200	4.56082	219	4.67839	247	5.57736	250	2.32157	111	3.02134	118	2.93339	135	0.00064662	-0.901005	down	--	--	Biological Process: transport (GO:0006810);; Cellular Component: integral component of membrane (GO:0016021);;	K15287|0|osa:4347556|K15287 solute carrier family 35, member F1/2 | (RefSeq) solute carrier family 35 member F1	--	[S]	Function unknown	Solute carrier family 35;; EamA-like transporter family;; CRT-like, chloroquine-resistance transporter-like	--	EG	Amino acid transport and metabolism;; Carbohydrate transport and metabolism	PREDICTED: solute carrier family 35 member F1 [Oryza sativa Japonica Group]	biological process: localization (GO:0051179);; cellular component: membrane (GO:0016020);; cellular component: membrane part (GO:0044425)
Os01g0872700	25.9187	4121	26.3576	4557	26.7892	3953	45.2778	7092	51.7223	6600	45.773	6902	1.52807e-06	0.656013	up	--	--	Molecular Function: nucleic acid binding (GO:0003676);; Molecular Function: 5'-3' exoribonuclease activity (GO:0004534);; Cellular Component: nucleus (GO:0005634);; Molecular Function: zinc ion binding (GO:0008270);; Cellular Component: integral component of membrane (GO:0016021);; Biological Process: RNA phosphodiester bond hydrolysis, exonucleolytic (GO:0090503);;	K12619|0|osa:4324952|K12619 5'-3' exoribonuclease 2 [EC:3.1.13.-] | (RefSeq) 5'-3' exoribonuclease 3 isoform X1	Ribosome biogenesis in eukaryotes (ko03008);; RNA degradation (ko03018)	[LA]	Replication, recombination and repair;; RNA processing and modification	XRN 5'-3' exonuclease N-terminus	5&apos;-3&apos; exoribonuclease 3 OS=Arabidopsis thaliana OX=3702 GN=XRN3 PE=1 SV=1	ADL	RNA processing and modification;; Cell cycle control, cell division, chromosome partitioning;; Replication, recombination and repair	PREDICTED: 5&apos;-3&apos; exoribonuclease 3 isoform X1 [Oryza sativa Japonica Group]	molecular function: binding (GO:0005488);; molecular function: catalytic activity (GO:0003824);; biological process: metabolic process (GO:0008152);; biological process: cellular process (GO:0009987);; cellular component: cell (GO:0005623);; cellular component: organelle (GO:0043226);; cellular component: cell part (GO:0044464);; cellular component: membrane (GO:0016020);; cellular component: mem…
Os10g0558725	2.08498	96	1.67014	85	1.05437	46	3.35822	154	5.6147	210	5.08262	223	0.000856596	1.11579	up	[Q]	Secondary metabolites biosynthesis, transport and catabolism	Molecular Function: metal ion binding (GO:0046872);; Molecular Function: dioxygenase activity (GO:0051213);; Biological Process: oxidation-reduction process (GO:0055114);;	--	--	[QR]	Secondary metabolites biosynthesis, transport and catabolism;; General function prediction only	non-haem dioxygenase in morphine synthesis N-terminal;; non-haem dioxygenase in morphine synthesis N-terminal;; 2OG-Fe(II) oxygenase superfamily	S-norcoclaurine synthase 1 OS=Coptis japonica OX=3442 GN=NCS1 PE=1 SV=1	S	Function unknown	PREDICTED: S-norcoclaurine synthase 1 isoform X1 [Oryza sativa Japonica Group]	molecular function: binding (GO:0005488);; molecular function: catalytic activity (GO:0003824);; biological process: metabolic process (GO:0008152);; biological process: single-organism process (GO:0044699)
Os08g0356700	0.204424	19	0.56066	55	0.427328	36	3.14056	275	2.18203	156	2.52171	212	2.65179e-08	1.88658	up	--	--	Cellular Component: integral component of membrane (GO:0016021);;	--	--	--	--	Plant protein of unknown function	--	S	Function unknown	PREDICTED: uncharacterized protein LOC4345360 [Oryza sativa Japonica Group]	cellular component: membrane (GO:0016020);; cellular component: membrane part (GO:0044425)
Os02g0209100	18.3533	1726	15.9012	1643	14.4704	1270	25.0921	2342	30.9483	2360	32.5079	2915	0.00031589	0.661429	up	--	--	Cellular Component: Golgi membrane (GO:0000139);; Molecular Function: structural molecule activity (GO:0005198);; Biological Process: intracellular protein transport (GO:0006886);; Biological Process: endoplasmic reticulum to Golgi vesicle-mediated transport (GO:0006888);; Biological Process: retrograde vesicle-mediated transport, Golgi to endoplasmic reticulum (GO:0006890);; Biological Process: …	K17302|0|dosa:Os02t0209100-01|K17302 coatomer subunit beta' | (RefSeq) Os02g0209100; Similar to Coatomer beta' subunit (Beta'-coat protein) (Beta'-COP) (p102).	--	[U]	Intracellular trafficking, secretion, and vesicular transport	Coatomer WD associated region	Coatomer subunit beta&apos;-2 OS=Oryza sativa subsp. japonica OX=39947 GN=Os02g0209100 PE=2 SV=1	S	Function unknown	Os02g0209100, partial [Oryza sativa Japonica Group]	cellular component: cell (GO:0005623);; cellular component: membrane (GO:0016020);; cellular component: organelle (GO:0043226);; cellular component: organelle part (GO:0044422);; cellular component: cell part (GO:0044464);; molecular function: structural molecule activity (GO:0005198);; biological process: localization (GO:0051179);; cellular component: macromolecular complex (GO:0032991);; cellu…
Os10g0360100	2.28361	204	0.474057	47	1.66931	140	5.92589	524	7.25776	525	4.62737	394	0.00146028	1.26199	up	[G]	Carbohydrate transport and metabolism	Molecular Function: carbohydrate:proton symporter activity (GO:0005351);; Molecular Function: glucose transmembrane transporter activity (GO:0005355);; Cellular Component: integral component of plasma membrane (GO:0005887);; Biological Process: proton transmembrane transport (GO:0015992);; Biological Process: glucose import (GO:0046323);; Biological Process: glucose transmembrane transport (GO:19…	--	--	[R]	General function prediction only	Sugar (and other) transporter;; Major Facilitator Superfamily	Probable polyol transporter 6 OS=Arabidopsis thaliana OX=3702 GN=PLT6 PE=2 SV=2	G	Carbohydrate transport and metabolism	PREDICTED: probable polyol transporter 6 [Oryza sativa Japonica Group]	molecular function: transporter activity (GO:0005215);; biological process: single-organism process (GO:0044699);; biological process: localization (GO:0051179);; cellular component: cell (GO:0005623);; cellular component: membrane (GO:0016020);; cellular component: membrane part (GO:0044425);; cellular component: cell part (GO:0044464)
Oryza_sativa_newGene_8479	7.51197	1187	10.6688	1826	6.84085	1080	4.41061	679	4.17794	570	5.36375	859	0.000200606	-0.891609	down	--	--	Molecular Function: DNA binding (GO:0003677);; Molecular Function: protein kinase activity (GO:0004672);; Molecular Function: ATP binding (GO:0005524);; Cellular Component: mitochondrion (GO:0005739);; Biological Process: transcription, DNA-templated (GO:0006351);; Biological Process: protein phosphorylation (GO:0006468);; Biological Process: proteolysis (GO:0006508);; Molecular Function: cystein…	--	--	--	--	--	--	--	--	transposon protein, putative, CACTA, En/Spm sub-class [Oryza sativa Japonica Group]	molecular function: binding (GO:0005488);; molecular function: catalytic activity (GO:0003824);; biological process: metabolic process (GO:0008152);; biological process: cellular process (GO:0009987);; cellular component: cell (GO:0005623);; cellular component: organelle (GO:0043226);; cellular component: cell part (GO:0044464);; cellular component: membrane (GO:0016020);; cellular component: mem…
Os02g0665600	9.20956	515	9.07335	558	8.91661	466	5.83722	324	5.48537	249	4.33822	232	1.8494e-06	-0.912653	down	[D]	Cell cycle control, cell division, chromosome partitioning	Molecular Function: protein serine/threonine kinase activity (GO:0004674);; Molecular Function: ubiquitin-protein transferase activity (GO:0004842);; Molecular Function: ATP binding (GO:0005524);; Biological Process: protein phosphorylation (GO:0006468);; Biological Process: response to stress (GO:0006950);; Biological Process: protein ubiquitination (GO:0016567);;	--	--	--	--	U-box domain	U-box domain-containing protein 56 OS=Arabidopsis thaliana OX=3702 GN=PUB56 PE=2 SV=1	T	Signal transduction mechanisms	Os02g0665600 [Oryza sativa Japonica Group]	molecular function: catalytic activity (GO:0003824);; biological process: metabolic process (GO:0008152);; biological process: cellular process (GO:0009987);; molecular function: binding (GO:0005488);; biological process: response to stimulus (GO:0050896)
Os09g0426100	0.280578	20	0.443246	33	0.181161	14	1.21544	84	1.75789	94	1.36787	76	0.00011764	1.41261	up	--	--	Cellular Component: plasma membrane (GO:0005886);; Cellular Component: integral component of membrane (GO:0016021);; Molecular Function: transmembrane transporter activity (GO:0022857);; Biological Process: transmembrane transport (GO:0055085);;	--	--	--	--	EamA-like transporter family	WAT1-related protein At4g30420 OS=Arabidopsis thaliana OX=3702 GN=At4g30420 PE=3 SV=1	--	--	PREDICTED: WAT1-related protein At4g30420 isoform X2 [Oryza sativa Japonica Group]	cellular component: cell (GO:0005623);; cellular component: membrane (GO:0016020);; cellular component: cell part (GO:0044464);; cellular component: membrane part (GO:0044425);; molecular function: transporter activity (GO:0005215);; biological process: localization (GO:0051179)
Os09g0489200	1.59343	107	1.25571	93	1.1304	71	4.66292	310	4.01724	218	2.94785	188	1.33457e-05	1.19429	up	[J]	Translation, ribosomal structure and biogenesis	--	K10277|0|osa:4347435|K10277 lysine-specific demethylase 8 [EC:1.14.11.27] | (RefSeq) putative lysine-specific demethylase JMJD5	--	[BT]	Chromatin structure and dynamics;; Signal transduction mechanisms	Cupin-like domain;; Cupin superfamily protein;; JmjC domain, hydroxylase	Lysine-specific demethylase JMJ30 OS=Arabidopsis thaliana OX=3702 GN=JMJ30 PE=1 SV=1	S	Function unknown	PREDICTED: putative lysine-specific demethylase JMJD5 [Oryza sativa Japonica Group]	--
Os12g0555200	1.00862	37	0.159086	7	0.238029	8	3.34	120	3.71896	109	1.52317	53	0.00506238	1.22501	up	--	--	Molecular Function: protein phosphatase inhibitor activity (GO:0004864);; Molecular Function: signaling receptor activity (GO:0004872);; Cellular Component: nucleus (GO:0005634);; Cellular Component: cytoplasm (GO:0005737);; Biological Process: defense response (GO:0006952);; Biological Process: response to biotic stimulus (GO:0009607);; Biological Process: abscisic acid-activated signaling pathw…	--	--	--	--	Pathogenesis-related protein Bet v I family;; Polyketide cyclase / dehydrase and lipid transport	Major pollen allergen Bet v 1-D/H OS=Betula pendula OX=3505 GN=BETV1D PE=1 SV=2	S	Function unknown	PREDICTED: major pollen allergen Bet v 1-D/H [Oryza sativa Japonica Group]	molecular function: molecular function regulator (GO:0098772);; biological process: biological regulation (GO:0065007);; molecular function: molecular transducer activity (GO:0060089);; cellular component: cell (GO:0005623);; cellular component: organelle (GO:0043226);; cellular component: cell part (GO:0044464);; biological process: response to stimulus (GO:0050896);; biological process: cellula…
Os01g0739500	104.521	4984	135.089	7076	152.141	6771	53.9787	2555	74.4097	2877	61.3758	2791	1.57823e-06	-1.11545	down	--	--	--	--	--	[K]	Transcription	--	--	S	Function unknown	PREDICTED: uncharacterized protein LOC4327202 [Oryza sativa Japonica Group]	--
Os05g0579300	6.54376	321	8.94121	481	9.07489	415	4.73015	230	4.3742	174	4.16155	195	8.72746e-05	-0.964283	down	--	--	Molecular Function: DNA binding (GO:0003677);; Cellular Component: nucleus (GO:0005634);; Biological Process: regulation of transcription, DNA-templated (GO:0006355);; Molecular Function: metal ion binding (GO:0046872);;	--	--	--	--	ZF-HD protein dimerisation region	Zinc-finger homeodomain protein 6 OS=Oryza sativa subsp. japonica OX=39947 GN=ZHD6 PE=2 SV=1	S	Function unknown	PREDICTED: zinc-finger homeodomain protein 6 [Oryza sativa Japonica Group]	molecular function: binding (GO:0005488);; cellular component: cell (GO:0005623);; cellular component: organelle (GO:0043226);; cellular component: cell part (GO:0044464);; biological process: biological regulation (GO:0065007)
Os10g0130500	45.4599	6986	44.961	7956	33.8505	5921	27.6189	5755	14.5977	3120	29.5463	4183	0.000627795	-0.682689	down	--	--	Biological Process: proteolysis (GO:0006508);; Molecular Function: cysteine-type peptidase activity (GO:0008234);;	--	--	--	--	--	--	--	--	transposon protein, putative, CACTA, En/Spm sub-class, expressed [Oryza sativa Japonica Group]	biological process: metabolic process (GO:0008152);; molecular function: catalytic activity (GO:0003824)
Os03g0561400	1.86272	231	0.719728	98	1.79707	208	8.71727	1072	4.95394	498	2.61698	310	0.00312934	1.18331	up	[L]	Replication, recombination and repair	Molecular Function: DNA binding (GO:0003677);; Molecular Function: RNA binding (GO:0003723);; Molecular Function: RNA-directed DNA polymerase activity (GO:0003964);; Molecular Function: RNA-DNA hybrid ribonuclease activity (GO:0004523);; Cellular Component: mitochondrion (GO:0005739);; Biological Process: RNA-dependent DNA biosynthetic process (GO:0006278);; Biological Process: DNA recombination …	--	--	[R]	General function prediction only	--	--	L	Replication, recombination and repair	hypothetical protein OsJ_28580 [Oryza sativa Japonica Group]	molecular function: binding (GO:0005488);; molecular function: catalytic activity (GO:0003824);; biological process: metabolic process (GO:0008152);; biological process: cellular process (GO:0009987);; cellular component: cell (GO:0005623);; cellular component: organelle (GO:0043226);; cellular component: cell part (GO:0044464)
Os01g0974400	11.5694	875	11.8083	981	15.3035	1080	8.87699	666	9.92304	609	8.54318	616	0.00555923	-0.630065	down	[T]	Signal transduction mechanisms	Molecular Function: ubiquitin-protein transferase activity (GO:0004842);; Molecular Function: protein binding (GO:0005515);; Molecular Function: zinc ion binding (GO:0008270);; Molecular Function: kinase activity (GO:0016301);; Molecular Function: ligase activity (GO:0016874);; Biological Process: defense response to bacterium (GO:0042742);; Biological Process: protein autoubiquitination (GO:0051…	--	--	--	--	Ankyrin repeats (3 copies);; Ankyrin repeat;; Ankyrin repeats (many copies);; Ankyrin repeat;; Ankyrin repeats (many copies)	Probable E3 ubiquitin-protein ligase XBOS31 OS=Oryza sativa subsp. japonica OX=39947 GN=XBOS31 PE=2 SV=1	--	--	PREDICTED: probable E3 ubiquitin-protein ligase XBOS31 [Oryza sativa Japonica Group]	molecular function: catalytic activity (GO:0003824);; molecular function: binding (GO:0005488);; biological process: response to stimulus (GO:0050896);; biological process: multi-organism process (GO:0051704);; biological process: metabolic process (GO:0008152);; biological process: cellular process (GO:0009987)
Os03g0385400	18.9542	732	19.6667	834	17.1769	619	14.2175	545	13.8911	435	11.9088	439	0.000186064	-0.62449	down	--	--	Cellular Component: vacuole (GO:0005773);; Biological Process: proteolysis (GO:0006508);; Biological Process: lipid transport (GO:0006869);; Molecular Function: peptidase activity (GO:0008233);; Molecular Function: lipid binding (GO:0008289);; Cellular Component: integral component of membrane (GO:0016021);; Cellular Component: anchored component of membrane (GO:0031225);; Cellular Component: ale…	--	--	--	--	Probable lipid transfer;; Hydrophobic seed protein;; Protease inhibitor/seed storage/LTP family	Non-specific lipid transfer protein-like 1 OS=Oryza sativa subsp. japonica OX=39947 GN=LTPL1 PE=1 SV=1	U	Intracellular trafficking, secretion, and vesicular transport	PREDICTED: non-specific lipid transfer protein-like 1 [Oryza sativa Japonica Group]	cellular component: cell (GO:0005623);; cellular component: organelle (GO:0043226);; cellular component: cell part (GO:0044464);; biological process: metabolic process (GO:0008152);; biological process: single-organism process (GO:0044699);; biological process: localization (GO:0051179);; molecular function: catalytic activity (GO:0003824);; molecular function: binding (GO:0005488);; cellular com…
Os02g0117100	90.3915	5977	82.7566	6011	84.9661	5244	66.3194	4353	60.3587	3236	63.1015	3979	3.38849e-08	-0.603285	down	--	--	Cellular Component: chloroplast stroma (GO:0009570);; Cellular Component: proplastid stroma (GO:0009571);; Biological Process: response to cytokinin (GO:0009735);; Biological Process: photosystem II assembly (GO:0010207);;	--	--	--	--	Domain of unknown function (DUF1995)	Protein LOW PSII ACCUMULATION 3, chloroplastic OS=Arabidopsis thaliana OX=3702 GN=LPA3 PE=1 SV=1	S	Function unknown	hypothetical protein OsI_05588 [Oryza sativa Indica Group]	cellular component: cell (GO:0005623);; cellular component: organelle (GO:0043226);; cellular component: organelle part (GO:0044422);; cellular component: cell part (GO:0044464);; biological process: response to stimulus (GO:0050896);; biological process: cellular process (GO:0009987);; biological process: cellular component organization or biogenesis (GO:0071840)
Os12g0448400	14.5747	365	16.9567	466	16.5738	387	8.01909	199	7.92964	161	5.35277	128	4.1008e-07	-1.21925	down	--	--	Cellular Component: mitochondrion (GO:0005739);;	--	--	--	--	--	--	--	--	expressed protein [Oryza sativa Japonica Group]	cellular component: cell (GO:0005623);; cellular component: organelle (GO:0043226);; cellular component: cell part (GO:0044464)
Os08g0476700	67.2444	1264	58.5712	1210	61.713	1083	48.5643	906	40.9253	624	38.3273	687	1.62565e-05	-0.695771	down	--	--	--	--	--	--	--	--	--	--	--	Os08g0476700, partial [Oryza sativa Japonica Group]	--
Os11g0195600	23.0591	1833	20.123	1757	18.0342	1338	34.2896	2705	47.261	3046	32.1989	2441	0.00164814	0.677478	up	--	--	Biological Process: amino acid transmembrane transport (GO:0003333);; Cellular Component: plasma membrane (GO:0005886);; Molecular Function: amino acid transmembrane transporter activity (GO:0015171);; Cellular Component: integral component of membrane (GO:0016021);;	--	--	[E]	Amino acid transport and metabolism	Transmembrane amino acid transporter protein	Amino acid permease 3 OS=Arabidopsis thaliana OX=3702 GN=AAP3 PE=1 SV=2	E	Amino acid transport and metabolism	PREDICTED: amino acid permease 3 [Oryza sativa Japonica Group]	biological process: single-organism process (GO:0044699);; biological process: localization (GO:0051179);; cellular component: cell (GO:0005623);; cellular component: membrane (GO:0016020);; cellular component: cell part (GO:0044464);; molecular function: transporter activity (GO:0005215);; cellular component: membrane part (GO:0044425)
Os11g0515700	12.3205	564	13.7594	691	15.8857	678	9.80782	446	7.58831	282	11.0721	483	0.00976079	-0.666095	down	--	--	--	--	--	--	--	--	--	--	--	--	--
Os04g0650700	175.358	14463	405.897	36894	444.561	32706	138.331	11816	130.394	8657	125.093	10517	0.000100865	-1.2336	down	[E]	Amino acid transport and metabolism	Molecular Function: asparaginase activity (GO:0004067);;	K13051|6.22381e-133|osa:4337229|K13051 L-asparaginase / beta-aspartyl-peptidase [EC:3.5.1.1 3.4.19.5] | (RefSeq) probable isoaspartyl peptidase/L-asparaginase 2	Alanine, aspartate and glutamate metabolism (ko00250);; Cyanoamino acid metabolism (ko00460)	[E]	Amino acid transport and metabolism	Asparaginase;; Asparaginase	Probable isoaspartyl peptidase/L-asparaginase 2 OS=Arabidopsis thaliana OX=3702 GN=At3g16150 PE=2 SV=2	E	Amino acid transport and metabolism	Os04g0650700, partial [Oryza sativa Japonica Group]	molecular function: catalytic activity (GO:0003824)
Os05g0199100	4.54281	258	5.06962	316	5.42686	287	2.39084	135	1.77844	82	1.61018	87	3.67683e-08	-1.38008	down	--	--	Cellular Component: integral component of membrane (GO:0016021);;	--	--	--	--	Late embryogenesis abundant protein	--	S	Function unknown	PREDICTED: uncharacterized protein LOC9268269 [Oryza sativa Japonica Group]	cellular component: membrane (GO:0016020);; cellular component: membrane part (GO:0044425)
Os02g0108500	0.395675	18	0.990671	48	0.916866	38	2.04125	90	2.64186	95	2.499	105	0.00865715	1.04075	up	--	--	Cellular Component: mitochondrion (GO:0005739);; Biological Process: isoprenoid biosynthetic process (GO:0008299);; Molecular Function: carboxy-lyase activity (GO:0016831);;	--	--	--	--	Domain of unknown function (DUF834)	--	--	--	Os04g0200000, partial [Oryza sativa Japonica Group]	cellular component: cell (GO:0005623);; cellular component: organelle (GO:0043226);; cellular component: cell part (GO:0044464);; biological process: metabolic process (GO:0008152);; biological process: cellular process (GO:0009987);; biological process: single-organism process (GO:0044699);; molecular function: catalytic activity (GO:0003824)
Os08g0517001	3.65296	50	6.25002	94	6.3613	82	2.35359	32	2.69914	30	2.10737	28	0.00967032	-1.007	down	--	--	--	--	--	--	--	--	--	S	Function unknown	hypothetical protein OsJ_27933 [Oryza sativa Japonica Group]	--
Os05g0468900	4.2271	208	3.69977	200	5.87772	270	2.49208	122	1.38961	56	1.90297	90	0.000314886	-1.16583	down	--	--	Molecular Function: zinc ion binding (GO:0008270);; Cellular Component: integral component of membrane (GO:0016021);; Biological Process: protein ubiquitination (GO:0016567);; Biological Process: proteasome-mediated ubiquitin-dependent protein catabolic process (GO:0043161);; Molecular Function: ubiquitin protein ligase activity (GO:0061630);;	--	--	[O]	Posttranslational modification, protein turnover, chaperones	Ring finger domain;; RING-like zinc finger;; RING-H2 zinc finger domain;; Zinc finger, C3HC4 type (RING finger);; Zinc finger, C3HC4 type (RING finger)	RING-H2 finger protein ATL57 OS=Arabidopsis thaliana OX=3702 GN=ATL57 PE=2 SV=1	O	Posttranslational modification, protein turnover, chaperones	hypothetical protein OsI_20288 [Oryza sativa Indica Group]	molecular function: binding (GO:0005488);; cellular component: membrane (GO:0016020);; cellular component: membrane part (GO:0044425);; biological process: metabolic process (GO:0008152);; biological process: cellular process (GO:0009987);; molecular function: catalytic activity (GO:0003824)
Os05g0316800	5.98293	323	6.11853	362	6.54663	330	11.5056	615	12.5078	547	12.4328	639	2.2964e-05	0.753064	up	--	--	Molecular Function: DNA binding (GO:0003677);; Molecular Function: DNA-binding transcription factor activity (GO:0003700);; Cellular Component: nucleus (GO:0005634);; Biological Process: regulation of transcription, DNA-templated (GO:0006355);;	--	--	--	--	AP2 domain	Ethylene-responsive transcription factor 10 OS=Arabidopsis thaliana OX=3702 GN=ERF10 PE=2 SV=1	S	Function unknown	PREDICTED: ethylene-responsive transcription factor 3 [Oryza sativa Japonica Group]	molecular function: binding (GO:0005488);; molecular function: nucleic acid binding transcription factor activity (GO:0001071);; biological process: biological regulation (GO:0065007);; cellular component: cell (GO:0005623);; cellular component: organelle (GO:0043226);; cellular component: cell part (GO:0044464)
Os03g0184100	1.67814	101	0.859456	57	1.11534	63	7.15408	424	6.90895	334	5.67413	323	1.08344e-13	1.95015	up	--	--	--	--	--	--	--	--	--	S	Function unknown	PREDICTED: uncharacterized protein LOC4331855 [Oryza sativa Japonica Group]	--
Os10g0534500	12.1259	2233	14.0289	2880	13.2444	2306	19.9028	3705	21.5135	3271	31.3113	5608	0.00890222	0.660828	up	[M]	Cell wall/membrane/envelope biogenesis	Molecular Function: nucleic acid binding (GO:0003676);; Molecular Function: protein serine/threonine kinase activity (GO:0004674);; Molecular Function: ATP binding (GO:0005524);; Biological Process: protein phosphorylation (GO:0006468);; Cellular Component: integral component of membrane (GO:0016021);;	--	--	[T]	Signal transduction mechanisms	Protein tyrosine kinase;; Protein kinase domain;; Carbohydrate-binding protein of the ER;; Di-glucose binding within endoplasmic reticulum;; RNA recognition motif. (a.k.a. RRM, RBD, or RNP domain)	Receptor-like protein kinase HERK 1 OS=Arabidopsis thaliana OX=3702 GN=HERK1 PE=1 SV=1	T	Signal transduction mechanisms	PREDICTED: probable receptor-like protein kinase At5g24010 [Oryza sativa Japonica Group]	molecular function: binding (GO:0005488);; molecular function: catalytic activity (GO:0003824);; biological process: metabolic process (GO:0008152);; biological process: cellular process (GO:0009987);; cellular component: membrane (GO:0016020);; cellular component: membrane part (GO:0044425)
Os02g0122100	2.7303	223	2.54997	229	1.53729	117	5.92927	480	5.3954	357	4.61721	359	0.000426101	0.938798	up	--	--	Molecular Function: nucleotidyltransferase activity (GO:0016779);;	--	--	[D]	Cell cycle control, cell division, chromosome partitioning	Cid1 family poly A polymerase	UTP:RNA uridylyltransferase 1 OS=Arabidopsis thaliana OX=3702 GN=URT1 PE=1 SV=2	L	Replication, recombination and repair	Os02g0122100, partial [Oryza sativa Japonica Group]	molecular function: catalytic activity (GO:0003824)
Os01g0833700	10.6534	971	10.1351	1015	7.67283	653	17.1825	1554	20.574	1520	19.3852	1685	1.55027e-05	0.79483	up	--	--	Cellular Component: Golgi membrane (GO:0000139);; Biological Process: retrograde vesicle-mediated transport, Golgi to endoplasmic reticulum (GO:0006890);; Biological Process: protein transport (GO:0015031);; Cellular Component: integral component of membrane (GO:0016021);; Cellular Component: COPI vesicle coat (GO:0030126);;	K20471|0|osa:4327409|K20471 coatomer subunit delta | (RefSeq) coatomer subunit delta-3	--	[U]	Intracellular trafficking, secretion, and vesicular transport	Adaptor complexes medium subunit family	Coatomer subunit delta-3 OS=Oryza sativa subsp. japonica OX=39947 GN=Os01g0833700 PE=2 SV=2	U	Intracellular trafficking, secretion, and vesicular transport	PREDICTED: coatomer subunit delta-3 [Oryza sativa Japonica Group]	cellular component: cell (GO:0005623);; cellular component: membrane (GO:0016020);; cellular component: organelle (GO:0043226);; cellular component: organelle part (GO:0044422);; cellular component: cell part (GO:0044464);; biological process: localization (GO:0051179);; cellular component: membrane part (GO:0044425);; cellular component: macromolecular complex (GO:0032991)
Os12g0539700	18.8763	4150	16.9576	4066	15.5479	3157	15.0322	3304	8.97621	1591	11.6898	2444	0.00737132	-0.633383	down	[L]	Replication, recombination and repair	Biological Process: telomere maintenance (GO:0000723);; Molecular Function: DNA helicase activity (GO:0003678);; Biological Process: DNA repair (GO:0006281);; Biological Process: DNA duplex unwinding (GO:0032508);;	--	--	[D]	Cell cycle control, cell division, chromosome partitioning	Helitron helicase-like domain at N-terminus;; PIF1-like helicase;; PIF1-like helicase;; AAA domain	--	L	Replication, recombination and repair	PREDICTED: uncharacterized protein LOC9266439 isoform X9 [Oryza sativa Japonica Group]	biological process: metabolic process (GO:0008152);; biological process: cellular process (GO:0009987);; biological process: biological regulation (GO:0065007);; biological process: cellular component organization or biogenesis (GO:0071840);; molecular function: catalytic activity (GO:0003824);; biological process: response to stimulus (GO:0050896)
Os07g0151300	0.887621	52	0.355943	23	0.57375	32	1.63948	95	1.50503	71	2.45082	136	0.00859907	1.04191	up	--	--	Cellular Component: integral component of membrane (GO:0016021);;	--	--	[S]	Function unknown	MAGE family	--	S	Function unknown	PREDICTED: melanoma-associated antigen G1 [Oryza sativa Japonica Group]	cellular component: membrane (GO:0016020);; cellular component: membrane part (GO:0044425)
Os09g0240350	4.27263	120	3.16557	98	3.67453	96	1.25175	35	1.22323	28	1.9069	51	0.000260503	-1.21008	down	--	--	--	--	--	--	--	--	--	--	--	Os09g0240350, partial [Oryza sativa Japonica Group]	--
Os06g0717200	3.5388	501	4.27436	665	4.93457	652	2.82932	398	2.75678	317	3.02799	409	0.00429005	-0.682384	down	[K]	Transcription	Cellular Component: plant-type vacuole (GO:0000325);; Molecular Function: protein serine/threonine kinase activity (GO:0004674);; Molecular Function: ATP binding (GO:0005524);; Biological Process: protein phosphorylation (GO:0006468);; Cellular Component: plasmodesma (GO:0009506);; Biological Process: regulation of meristem structural organization (GO:0009934);; Biological Process: regulation of …	--	--	--	--	Protein tyrosine kinase;; Protein kinase domain;; Leucine rich repeat;; Leucine Rich repeats (2 copies);; Leucine Rich Repeat;; Leucine rich repeat N-terminal domain	Leucine-rich repeat receptor-like kinase protein FLORAL ORGAN NUMBER1 OS=Oryza sativa subsp. japonica OX=39947 GN=FON1 PE=1 SV=1	S	Function unknown	PREDICTED: leucine-rich repeat receptor-like kinase protein FLORAL ORGAN NUMBER1 [Oryza sativa Japonica Group]	cellular component: cell (GO:0005623);; cellular component: organelle (GO:0043226);; cellular component: cell part (GO:0044464);; molecular function: catalytic activity (GO:0003824);; biological process: metabolic process (GO:0008152);; biological process: cellular process (GO:0009987);; molecular function: binding (GO:0005488);; cellular component: cell junction (GO:0030054);; biological process…
Os02g0247800	1.4827	172	1.27018	162	1.1283	122	3.19076	366	3.84216	360	2.24621	248	0.000541027	0.951969	up	--	--	Molecular Function: calcium:sodium antiporter activity (GO:0005432);; Molecular Function: calcium ion binding (GO:0005509);; Cellular Component: integral component of membrane (GO:0016021);; Biological Process: sodium ion transmembrane transport (GO:0035725);; Biological Process: calcium ion homeostasis (GO:0055074);;	--	--	--	--	Sodium/calcium exchanger protein;; EF hand;; EF-hand domain pair;; EF-hand domain	Sodium/calcium exchanger NCL2 OS=Oryza sativa subsp. japonica OX=39947 GN=NCL2 PE=2 SV=2	P	Inorganic ion transport and metabolism	PREDICTED: uncharacterized protein LOC4328874 [Oryza sativa Japonica Group]	molecular function: transporter activity (GO:0005215);; biological process: localization (GO:0051179);; molecular function: binding (GO:0005488);; cellular component: membrane (GO:0016020);; cellular component: membrane part (GO:0044425);; biological process: biological regulation (GO:0065007)
Os05g0584950	2.14939	45	3.55599	81	2.76891	54	0.929737	20	1.04088	18	0.848044	17	0.00125539	-1.23944	down	--	--	Cellular Component: integral component of membrane (GO:0016021);;	--	--	--	--	--	--	--	--	Os05g0584950, partial [Oryza sativa Japonica Group]	cellular component: membrane (GO:0016020);; cellular component: membrane part (GO:0044425)
Os02g0815300	29.1286	941	36.6118	1299	40.5748	1223	20.7475	665	15.6023	409	18.3164	564	4.40042e-06	-1.0434	down	--	--	--	--	--	--	--	--	--	--	--	Os02g0815300, partial [Oryza sativa Japonica Group]	--
Os07g0209000	9.72869	702	10.6775	827	10.4719	704	17.7723	1256	20.5458	1199	20.8883	1439	2.4548e-05	0.735716	up	--	--	Cellular Component: nucleolus (GO:0005730);; Cellular Component: vacuolar membrane (GO:0005774);; Cellular Component: endoplasmic reticulum membrane (GO:0005789);; Cellular Component: Golgi apparatus (GO:0005794);; Cellular Component: plant-type cell wall (GO:0009505);; Cellular Component: plasmodesma (GO:0009506);; Biological Process: plant-type cell wall organization (GO:0009664);; Biological P…	K12670|0|osa:4342702|K12670 oligosaccharyltransferase complex subunit beta | (RefSeq) dolichyl-diphosphooligosaccharide--protein glycosyltransferase 48 kDa subunit	N-Glycan biosynthesis (ko00510);; Various types of N-glycan biosynthesis (ko00513);; Protein processing in endoplasmic reticulum (ko04141)	[O]	Posttranslational modification, protein turnover, chaperones	Oligosaccharyltransferase 48 kDa subunit beta	Dolichyl-diphosphooligosaccharide--protein glycosyltransferase 48 kDa subunit OS=Oryza sativa subsp. japonica OX=39947 GN=OST48 PE=2 SV=1	S	Function unknown	PREDICTED: dolichyl-diphosphooligosaccharide--protein glycosyltransferase 48 kDa subunit [Oryza sativa Japonica Group]	cellular component: cell (GO:0005623);; cellular component: organelle (GO:0043226);; cellular component: organelle part (GO:0044422);; cellular component: cell part (GO:0044464);; cellular component: membrane (GO:0016020);; cellular component: membrane part (GO:0044425);; cellular component: cell junction (GO:0030054);; biological process: cellular process (GO:0009987);; biological process: cellu…
Os01g0794400	2.56126	162	1.84805	129	1.53028	91	5.13487	322	4.57953	235	4.49812	271	8.64085e-05	0.980223	up	[O]	Posttranslational modification, protein turnover, chaperones	Molecular Function: isomerase activity (GO:0016853);; Molecular Function: protein-disulfide reductase activity (GO:0047134);; Biological Process: oxidation-reduction process (GO:0055114);;	K17609|0|osa:4324135|K17609 nucleoredoxin [EC:1.8.1.8] | (RefSeq) probable nucleoredoxin 2 isoform X1	--	[R]	General function prediction only	Thioredoxin-like;; AhpC/TSA family;; Thioredoxin;; Thioredoxin-like domain;; SCO1/SenC	Probable nucleoredoxin 2 OS=Oryza sativa subsp. japonica OX=39947 GN=Os01g0794400 PE=2 SV=1	O	Posttranslational modification, protein turnover, chaperones	PREDICTED: probable nucleoredoxin 2 isoform X1 [Oryza sativa Japonica Group]	molecular function: catalytic activity (GO:0003824);; biological process: metabolic process (GO:0008152);; biological process: single-organism process (GO:0044699)
Os05g0496100	6.03083	176	11.2538	360	9.17048	249	2.2459	65	1.71418	41	2.413	67	4.79502e-09	-1.80467	down	--	--	Biological Process: cytoplasmic translation (GO:0002181);; Molecular Function: translation initiation factor activity (GO:0003743);; Cellular Component: eukaryotic translation initiation factor 3 complex (GO:0005852);; Biological Process: translational initiation (GO:0006413);; Cellular Component: translation preinitiation complex (GO:0070993);;	K03245|5.96792e-71|osa:4339203|K03245 translation initiation factor 3 subunit J | (RefSeq) eukaryotic translation initiation factor 3 subunit J	RNA transport (ko03013)	[J]	Translation, ribosomal structure and biogenesis	Translation initiation factor eIF3 subunit	--	J	Translation, ribosomal structure and biogenesis	PREDICTED: eukaryotic translation initiation factor 3 subunit J [Oryza sativa Japonica Group]	biological process: metabolic process (GO:0008152);; biological process: cellular process (GO:0009987);; molecular function: binding (GO:0005488);; cellular component: cell (GO:0005623);; cellular component: macromolecular complex (GO:0032991);; cellular component: cell part (GO:0044464)
Os11g0700900	4.78461	276	3.0116	190	4.5747	248	10.6673	612	11.7315	550	8.65281	477	5.80787e-05	1.03338	up	--	--	Molecular Function: chitinase activity (GO:0004568);; Cellular Component: extracellular region (GO:0005576);; Biological Process: carbohydrate metabolic process (GO:0005975);; Biological Process: chitin catabolic process (GO:0006032);; Molecular Function: chitin binding (GO:0008061);;	K01183|1.33945e-161|dosa:Os11t0700900-01|K01183 chitinase [EC:3.2.1.14] | (RefSeq) Os11g0700900; Glycoside hydrolase, subgroup, catalytic core domain containing protein.	Amino sugar and nucleotide sugar metabolism (ko00520)	[M]	Cell wall/membrane/envelope biogenesis	--	Xylanase inhibitor protein 1 OS=Oryza sativa subsp. japonica OX=39947 GN=RIXI PE=1 SV=1	G	Carbohydrate transport and metabolism	Os11g0700900 [Oryza sativa Japonica Group]	molecular function: catalytic activity (GO:0003824);; cellular component: extracellular region (GO:0005576);; biological process: metabolic process (GO:0008152);; molecular function: binding (GO:0005488)
Oryza_sativa_newGene_463	4.35161	762	7.88051	1516	10.0996	1651	1.85619	323	2.46522	350	2.95374	494	8.06765e-06	-1.4495	down	--	--	Cellular Component: mitochondrion (GO:0005739);;	--	--	--	--	--	--	--	--	hypothetical protein OsI_11104 [Oryza sativa Indica Group]	cellular component: cell (GO:0005623);; cellular component: organelle (GO:0043226);; cellular component: cell part (GO:0044464)
Os08g0468200	20.9738	1696	34.1943	3037	40.462	3054	9.14014	734	15.0423	987	10.9652	846	4.89089e-06	-1.36736	down	[C]	Energy production and conversion	Biological Process: nitric oxide biosynthetic process (GO:0006809);; Molecular Function: nitrate reductase (NADH) activity (GO:0009703);; Molecular Function: heme binding (GO:0020037);; Biological Process: electron transport chain (GO:0022900);; Molecular Function: molybdenum ion binding (GO:0030151);; Biological Process: nitrate assimilation (GO:0042128);; Molecular Function: molybdopterin cofac…	K10534|0|osa:4345798|K10534 nitrate reductase (NAD(P)H) [EC:1.7.1.1 1.7.1.2 1.7.1.3] | (RefSeq) nitrate reductase [NADH] 1-like	Nitrogen metabolism (ko00910)	[HC]	Coenzyme transport and metabolism;; Energy production and conversion	Oxidoreductase NAD-binding domain;; Oxidoreductase FAD-binding domain;; Cytochrome b5-like Heme/Steroid binding domain;; Ferric reductase NAD binding domain	Nitrate reductase [NADH] 1 OS=Oryza sativa subsp. japonica OX=39947 GN=NIA1 PE=2 SV=3	C	Energy production and conversion	Os08g0468100, partial [Oryza sativa Japonica Group]	biological process: metabolic process (GO:0008152);; biological process: cellular process (GO:0009987);; molecular function: catalytic activity (GO:0003824);; biological process: single-organism process (GO:0044699);; molecular function: binding (GO:0005488)
Os03g0267300	365.242	23238	393.962	27554	414.344	24580	263.498	16599	290.403	14989	309.473	18773	0.000388271	-0.592742	down	[G]	Carbohydrate transport and metabolism	Molecular Function: fructose-2,6-bisphosphate 2-phosphatase activity (GO:0004331);; Cellular Component: chloroplast stroma (GO:0009570);; Biological Process: dephosphorylation (GO:0016311);; Biological Process: reductive pentose-phosphate cycle (GO:0019253);; Molecular Function: 2-alkenal reductase [NAD(P)+] activity (GO:0032440);; Molecular Function: fructose 1,6-bisphosphate 1-phosphatase activ…	K03841|0|osa:4332364|K03841 fructose-1,6-bisphosphatase I [EC:3.1.3.11] | (RefSeq) fructose-1,6-bisphosphatase, chloroplastic	Glycolysis / Gluconeogenesis (ko00010);; Pentose phosphate pathway (ko00030);; Fructose and mannose metabolism (ko00051);; Carbon fixation in photosynthetic organisms (ko00710);; Carbon metabolism (ko01200)	[G]	Carbohydrate transport and metabolism	Fructose-1-6-bisphosphatase, N-terminal domain	Fructose-1,6-bisphosphatase, chloroplastic OS=Oryza sativa subsp. japonica OX=39947 GN=Os03g0267300 PE=2 SV=1	G	Carbohydrate transport and metabolism	PREDICTED: fructose-1,6-bisphosphatase, chloroplastic [Oryza sativa Japonica Group]	molecular function: catalytic activity (GO:0003824);; biological process: metabolic process (GO:0008152);; biological process: cellular process (GO:0009987);; cellular component: cell (GO:0005623);; cellular component: organelle (GO:0043226);; cellular component: organelle part (GO:0044422);; cellular component: cell part (GO:0044464);; biological process: single-organism process (GO:0044699);; m…
Os09g0520700	20.8882	2256	18.6289	2184	15.5461	1567	34.8097	3734	37.5151	3287	31.4913	3245	2.89056e-06	0.725945	up	[L]	Replication, recombination and repair	Molecular Function: RNA binding (GO:0003723);; Molecular Function: RNA helicase activity (GO:0004004);; Molecular Function: ATP binding (GO:0005524);; Cellular Component: nucleolus (GO:0005730);; Biological Process: carbohydrate metabolic process (GO:0005975);; Cellular Component: plastid (GO:0009536);; Biological Process: RNA secondary structure unwinding (GO:0010501);;	K16911|0|osa:4347610|K16911 ATP-dependent RNA helicase DDX21 [EC:3.6.4.13] | (RefSeq) DEAD-box ATP-dependent RNA helicase 7	--	[A]	RNA processing and modification	DEAD/DEAH box helicase;; Helicase conserved C-terminal domain;; GUCT (NUC152) domain	DEAD-box ATP-dependent RNA helicase 7 OS=Oryza sativa subsp. japonica OX=39947 GN=Os09g0520700 PE=2 SV=1	L	Replication, recombination and repair	hypothetical protein OsJ_30047 [Oryza sativa Japonica Group]	molecular function: binding (GO:0005488);; molecular function: catalytic activity (GO:0003824);; cellular component: cell (GO:0005623);; cellular component: organelle (GO:0043226);; cellular component: organelle part (GO:0044422);; cellular component: cell part (GO:0044464);; biological process: metabolic process (GO:0008152);; biological process: cellular process (GO:0009987)
Os12g0574700	2.75827	260	3.0127	311	2.49307	219	1.98347	185	1.59649	122	2.11331	190	0.00862815	-0.646311	down	[T]	Signal transduction mechanisms	Molecular Function: protein serine/threonine kinase activity (GO:0004674);; Molecular Function: ATP binding (GO:0005524);; Cellular Component: plasma membrane (GO:0005886);; Biological Process: protein phosphorylation (GO:0006468);; Cellular Component: integral component of membrane (GO:0016021);; Molecular Function: carbohydrate binding (GO:0030246);;	--	--	--	--	Legume lectin domain;; Protein kinase domain;; Protein tyrosine kinase	L-type lectin-domain containing receptor kinase S.4 OS=Arabidopsis thaliana OX=3702 GN=LECRKS4 PE=2 SV=1	T	Signal transduction mechanisms	PREDICTED: L-type lectin-domain containing receptor kinase S.4-like [Oryza sativa Japonica Group]	molecular function: catalytic activity (GO:0003824);; biological process: metabolic process (GO:0008152);; biological process: cellular process (GO:0009987);; molecular function: binding (GO:0005488);; cellular component: cell (GO:0005623);; cellular component: membrane (GO:0016020);; cellular component: cell part (GO:0044464);; cellular component: membrane part (GO:0044425)
Os01g0128200	20.3092	1170	19.0209	1204	16.2118	872	43.7213	2500	28.7727	1344	32.417	1781	0.00115147	0.696356	up	--	--	Molecular Function: nucleic acid binding (GO:0003676);; Molecular Function: endonuclease activity (GO:0004519);; Biological Process: DNA catabolic process (GO:0006308);; Biological Process: nucleic acid phosphodiester bond hydrolysis (GO:0090305);;	--	--	--	--	S1/P1 Nuclease	Endonuclease 4 OS=Arabidopsis thaliana OX=3702 GN=ENDO4 PE=3 SV=1	S	Function unknown	PREDICTED: endonuclease 2 [Oryza sativa Japonica Group]	molecular function: binding (GO:0005488);; molecular function: catalytic activity (GO:0003824);; biological process: metabolic process (GO:0008152);; biological process: cellular process (GO:0009987)
Os09g0241100	2.03287	260	1.68189	236	1.62343	194	1.06148	135	1.04669	109	1.3203	161	0.00316808	-0.729822	down	[T]	Signal transduction mechanisms	Molecular Function: DNA binding (GO:0003677);;	K11274|0|osa:4346476|K11274 chromosome transmission fidelity protein 4 | (RefSeq) WD repeat and HMG-box DNA-binding protein 1	--	[R]	General function prediction only	Minichromosome loss protein, Mcl1, middle region;; WD domain, G-beta repeat;; Anaphase-promoting complex subunit 4 WD40 domain;; Eukaryotic translation initiation factor eIF2A	WD40 repeat-containing protein HOS15 OS=Arabidopsis thaliana OX=3702 GN=HOS15 PE=2 SV=1	S	Function unknown	PREDICTED: WD repeat and HMG-box DNA-binding protein 1 [Oryza sativa Japonica Group]	molecular function: binding (GO:0005488)
Os04g0657500	53.8561	4309	83.5635	7344	87.3993	6527	33.7881	2683	53.0785	3443	41.0631	3133	0.00235061	-0.870352	down	[I]	Lipid transport and metabolism	Biological Process: lipid metabolic process (GO:0006629);; Cellular Component: integral component of membrane (GO:0016021);; Molecular Function: hydrolase activity (GO:0016787);;	--	--	[I]	Lipid transport and metabolism	Lipase (class 3)	--	S	Function unknown	PREDICTED: uncharacterized protein LOC4337262 [Oryza sativa Japonica Group]	biological process: metabolic process (GO:0008152);; biological process: single-organism process (GO:0044699);; cellular component: membrane (GO:0016020);; cellular component: membrane part (GO:0044425);; molecular function: catalytic activity (GO:0003824)
Os04g0605100	24.087	1227	35.2128	1971	39.3934	1874	19.0532	964	16.9672	701	14.3072	696	6.54075e-05	-1.0314	down	--	--	Molecular Function: DNA-binding transcription factor activity (GO:0003700);; Biological Process: regulation of transcription, DNA-templated (GO:0006355);; Molecular Function: sequence-specific DNA binding (GO:0043565);;	--	--	--	--	WRKY DNA -binding domain;; Plant zinc cluster domain	Probable WRKY transcription factor 11 OS=Arabidopsis thaliana OX=3702 GN=WRKY11 PE=2 SV=2	K	Transcription	HKT1;2 transporter [Oryza nivara]	molecular function: nucleic acid binding transcription factor activity (GO:0001071);; biological process: biological regulation (GO:0065007);; molecular function: binding (GO:0005488)
Os01g0583100	10.3326	722	10.529	808	11.4926	749	38.0493	2636	46.8154	2649	26.078	1736	7.96899e-10	1.44114	up	[T]	Signal transduction mechanisms	Molecular Function: protein serine/threonine phosphatase activity (GO:0004722);; Biological Process: protein dephosphorylation (GO:0006470);; Molecular Function: metal ion binding (GO:0046872);;	K14497|0|osa:4324201|K14497 protein phosphatase 2C [EC:3.1.3.16] | (RefSeq) probable protein phosphatase 2C 6 isoform X1	MAPK signaling pathway - plant (ko04016);; Plant hormone signal transduction (ko04075)	[T]	Signal transduction mechanisms	Protein phosphatase 2C;; Protein phosphatase 2C	Probable protein phosphatase 2C 6 OS=Oryza sativa subsp. japonica OX=39947 GN=Os01g0583100 PE=1 SV=1	T	Signal transduction mechanisms	PREDICTED: probable protein phosphatase 2C 6 isoform X1 [Oryza sativa Japonica Group]	molecular function: catalytic activity (GO:0003824);; biological process: metabolic process (GO:0008152);; biological process: cellular process (GO:0009987);; molecular function: binding (GO:0005488)
Oryza_sativa_newGene_6098	1.98477	552	2.01631	558	1.77378	462	0.540735	235	0.649586	231	1.04019	268	2.04155e-09	-1.06403	down	[L]	Replication, recombination and repair	Molecular Function: nucleic acid binding (GO:0003676);; Molecular Function: RNA-DNA hybrid ribonuclease activity (GO:0004523);; Cellular Component: mitochondrion (GO:0005739);; Cellular Component: plastid (GO:0009536);; Biological Process: DNA integration (GO:0015074);; Biological Process: RNA phosphodiester bond hydrolysis, endonucleolytic (GO:0090502);;	--	--	[R]	General function prediction only	Reverse transcriptase-like;; Integrase core domain;; Protein of unknown function (DUF390);; Protein of unknown function (DUF390);; Putative gypsy type transposon;; Protein of unknown function (DUF1263)	--	L	Replication, recombination and repair	putative GAG-POL precursor [Oryza sativa Japonica Group]	molecular function: binding (GO:0005488);; molecular function: catalytic activity (GO:0003824);; biological process: metabolic process (GO:0008152);; biological process: cellular process (GO:0009987);; cellular component: cell (GO:0005623);; cellular component: organelle (GO:0043226);; cellular component: cell part (GO:0044464)
Os01g0857500	14.5474	906	16.6807	1141	18.8271	1094	12.7196	786	10.9333	552	10.6976	635	0.00127579	-0.676298	down	[F]	Nucleotide transport and metabolism	Cellular Component: plasma membrane (GO:0005886);; Molecular Function: RNA polymerase II CTD heptapeptide repeat phosphatase activity (GO:0008420);; Molecular Function: adenine transmembrane transporter activity (GO:0015207);; Molecular Function: guanine transmembrane transporter activity (GO:0015208);; Molecular Function: uracil transmembrane transporter activity (GO:0015210);; Molecular Functio…	--	--	[F]	Nucleotide transport and metabolism	Permease family	Nucleobase-ascorbate transporter 12 OS=Arabidopsis thaliana OX=3702 GN=NAT12 PE=1 SV=3	F	Nucleotide transport and metabolism	nucleobase-ascorbate transporter-like protein [Oryza sativa Japonica Group]	cellular component: cell (GO:0005623);; cellular component: membrane (GO:0016020);; cellular component: cell part (GO:0044464);; molecular function: catalytic activity (GO:0003824);; biological process: metabolic process (GO:0008152);; biological process: cellular process (GO:0009987);; molecular function: transporter activity (GO:0005215);; biological process: single-organism process (GO:0044699…
Os02g0632800	0.929582	136	1.21846	195	1.40972	192	2.38426	344	2.14499	253	3.06908	426	0.00845658	0.790437	up	[T]	Signal transduction mechanisms	Molecular Function: protein serine/threonine kinase activity (GO:0004674);; Molecular Function: calcium ion binding (GO:0005509);; Molecular Function: ATP binding (GO:0005524);; Cellular Component: plasma membrane (GO:0005886);; Biological Process: protein phosphorylation (GO:0006468);; Biological Process: cell surface receptor signaling pathway (GO:0007166);; Cellular Component: integral compone…	--	--	--	--	Wall-associated receptor kinase galacturonan-binding;; Protein kinase domain;; Protein tyrosine kinase	Wall-associated receptor kinase 5 OS=Arabidopsis thaliana OX=3702 GN=WAK5 PE=2 SV=1	T	Signal transduction mechanisms	Os02g0632800 [Oryza sativa Japonica Group]	molecular function: catalytic activity (GO:0003824);; biological process: metabolic process (GO:0008152);; biological process: cellular process (GO:0009987);; molecular function: binding (GO:0005488);; cellular component: cell (GO:0005623);; cellular component: membrane (GO:0016020);; cellular component: cell part (GO:0044464);; biological process: signaling (GO:0023052);; biological process: sin…
Os08g0557600	14.9182	1146	8.72574	733	10.9007	776	27.8188	2121	37.9495	2363	22.5877	1655	8.42708e-05	1.05456	up	[I]	Lipid transport and metabolism	Cellular Component: obsolete cell (GO:0005623);; Molecular Function: oxidoreductase activity (GO:0016491);; Biological Process: cell redox homeostasis (GO:0045454);; Molecular Function: flavin adenine dinucleotide binding (GO:0050660);; Biological Process: oxidation-reduction process (GO:0055114);;	K08232|0|osa:4346299|K08232 monodehydroascorbate reductase (NADH) [EC:1.6.5.4] | (RefSeq) monodehydroascorbate reductase	Ascorbate and aldarate metabolism (ko00053)	[R]	General function prediction only	Pyridine nucleotide-disulphide oxidoreductase;; Pyridine nucleotide-disulphide oxidoreductase;; Tryptophan halogenase	Monodehydroascorbate reductase 4, cytosolic OS=Oryza sativa subsp. japonica OX=39947 GN=MDAR4 PE=1 SV=1	S	Function unknown	PREDICTED: monodehydroascorbate reductase [Oryza sativa Japonica Group]	cellular component: cell (GO:0005623);; molecular function: catalytic activity (GO:0003824);; biological process: cellular process (GO:0009987);; biological process: single-organism process (GO:0044699);; biological process: biological regulation (GO:0065007);; molecular function: binding (GO:0005488);; biological process: metabolic process (GO:0008152)
Os07g0671000	0.543427	10	0.985521	20	0.769238	13	5.11538	90	5.8718	85	6.4917	110	4.67127e-09	2.00062	up	--	--	--	--	--	--	--	--	Flowering-promoting factor 1-like protein 5 OS=Oryza sativa subsp. japonica OX=39947 GN=Os07g0671000 PE=3 SV=1	S	Function unknown	PREDICTED: flowering-promoting factor 1-like protein 5 [Oryza sativa Japonica Group]	--
Os06g0607100	6.8848	376	12.154	729	16.4906	841	3.10854	169	4.04406	180	3.84421	201	4.15411e-06	-1.49965	down	--	--	Cellular Component: integral component of membrane (GO:0016021);;	--	--	--	--	--	Phosphatidylcholine:diacylglycerol cholinephosphotransferase 1 OS=Arabidopsis thaliana OX=3702 GN=ROD1 PE=1 SV=1	S	Function unknown	PREDICTED: phosphatidylcholine:diacylglycerol cholinephosphotransferase 1 [Oryza sativa Japonica Group]	cellular component: membrane (GO:0016020);; cellular component: membrane part (GO:0044425)
Os02g0516800	2.09614	126	3.51482	232	4.19431	235	1.11719	67	0.916519	45	1.67752	96	0.00104379	-1.19582	down	--	--	Molecular Function: DNA binding (GO:0003677);; Cellular Component: plastid (GO:0009536);;	--	--	--	--	Myb/SANT-like DNA-binding domain	Trihelix transcription factor ASR3 OS=Arabidopsis thaliana OX=3702 GN=ASR3 PE=1 SV=1	S	Function unknown	Os02g0516800 [Oryza sativa Japonica Group]	molecular function: binding (GO:0005488);; cellular component: cell (GO:0005623);; cellular component: organelle (GO:0043226);; cellular component: cell part (GO:0044464)
Os07g0660100	19.3583	575	19.1243	624	14.7679	410	42.4777	1252	45.2062	1089	51.9195	1470	7.17445e-11	1.15625	up	--	--	Cellular Component: integral component of membrane (GO:0016021);;	--	--	--	--	--	--	--	--	Os07g0660100 [Oryza sativa Japonica Group]	cellular component: membrane (GO:0016020);; cellular component: membrane part (GO:0044425)
Os01g0724500	1.24646	184	1.19886	195	1.06303	147	2.45669	360	2.9296	351	1.741	246	0.00633503	0.753951	up	[T]	Signal transduction mechanisms	Molecular Function: ATP binding (GO:0005524);; Cellular Component: plasma membrane (GO:0005886);; Cellular Component: integral component of membrane (GO:0016021);; Molecular Function: ATPase-coupled transmembrane transporter activity (GO:0042626);; Biological Process: transmembrane transport (GO:0055085);;	--	--	[Q]	Secondary metabolites biosynthesis, transport and catabolism	ABC-2 type transporter;; ABC transporter;; AAA domain, putative AbiEii toxin, Type IV TA system;; ABC-2 type transporter;; Plant PDR ABC transporter associated	ABC transporter G family member 38 OS=Oryza sativa subsp. japonica OX=39947 GN=ABCG38 PE=3 SV=1	V	Defense mechanisms	Os01g0724500, partial [Oryza sativa Japonica Group]	molecular function: binding (GO:0005488);; cellular component: cell (GO:0005623);; cellular component: membrane (GO:0016020);; cellular component: cell part (GO:0044464);; cellular component: membrane part (GO:0044425);; molecular function: catalytic activity (GO:0003824);; molecular function: transporter activity (GO:0005215);; biological process: localization (GO:0051179)
Os04g0547900	33.8179	2644	35.8947	3083	45.0001	3284	88.9298	6900	86.2749	5469	84.9347	6332	4.27993e-07	0.944361	up	[V]	Defense mechanisms	Cellular Component: plastid (GO:0009536);; Molecular Function: hydrolase activity (GO:0016787);;	--	--	[T]	Signal transduction mechanisms	NUDIX domain	Nudix hydrolase 8 OS=Arabidopsis thaliana OX=3702 GN=NUDT8 PE=2 SV=2	S	Function unknown	PREDICTED: nudix hydrolase 8 [Oryza sativa Japonica Group]	cellular component: cell (GO:0005623);; cellular component: organelle (GO:0043226);; cellular component: cell part (GO:0044464);; molecular function: catalytic activity (GO:0003824)
Os07g0576000	50.1337	3994	37.6111	3321	42.19	3161	36.6138	2935	24.064	1574	30.654	2384	0.0052747	-0.616295	down	[H]	Coenzyme transport and metabolism	Cellular Component: chloroplast thylakoid membrane (GO:0009535);; Cellular Component: chloroplast envelope (GO:0009941);; Biological Process: vitamin E biosynthetic process (GO:0010189);; Biological Process: plastoquinone biosynthetic process (GO:0010236);; Molecular Function: homogentisate farnesyltransferase activity (GO:0010355);; Molecular Function: homogentisate geranylgeranyltransferase act…	K12501|0|osa:4343702|K12501 homogentisate solanesyltransferase [EC:2.5.1.117] | (RefSeq) probable homogentisate phytyltransferase 2, chloroplastic	Ubiquinone and other terpenoid-quinone biosynthesis (ko00130)	--	--	UbiA prenyltransferase family	Probable homogentisate phytyltransferase 2, chloroplastic OS=Oryza sativa subsp. japonica OX=39947 GN=HPT2 PE=3 SV=2	H	Coenzyme transport and metabolism	PREDICTED: probable homogentisate phytyltransferase 2, chloroplastic [Oryza sativa Japonica Group]	cellular component: cell (GO:0005623);; cellular component: membrane (GO:0016020);; cellular component: organelle (GO:0043226);; cellular component: organelle part (GO:0044422);; cellular component: cell part (GO:0044464);; biological process: metabolic process (GO:0008152);; biological process: cellular process (GO:0009987);; biological process: single-organism process (GO:0044699);; molecular f…
Os10g0495416	11.0769	684	9.96096	676	9.89253	571	8.31741	510	6.88447	345	5.59525	330	0.000962257	-0.695965	down	--	--	Cellular Component: mitochondrion (GO:0005739);;	--	--	[R]	General function prediction only	PPR repeat family;; PPR repeat;; PPR repeat;; Pentatricopeptide repeat domain;; Pentacotripeptide-repeat region of PRORP;; Tetratricopeptide repeat	Protein Rf1, mitochondrial OS=Oryza sativa subsp. indica OX=39946 GN=Rf1 PE=2 SV=1	S	Function unknown	PREDICTED: protein Rf1, mitochondrial isoform X1 [Oryza sativa Japonica Group]	cellular component: cell (GO:0005623);; cellular component: organelle (GO:0043226);; cellular component: cell part (GO:0044464)
Os01g0902100	3.01439	456	3.68878	613	4.03733	570	2.72246	409	2.32263	285	2.51491	363	0.00774016	-0.631195	down	[V]	Defense mechanisms	Molecular Function: ATP binding (GO:0005524);; Cellular Component: integral component of membrane (GO:0016021);; Molecular Function: ATPase-coupled transmembrane transporter activity (GO:0042626);; Biological Process: transmembrane transport (GO:0055085);;	--	--	[Q]	Secondary metabolites biosynthesis, transport and catabolism	ABC transporter transmembrane region;; ABC transporter;; P-loop containing region of AAA domain;; Type II/IV secretion system protein;; 50S ribosome-binding GTPase;; Dynamin family	ABC transporter C family member 3 OS=Arabidopsis thaliana OX=3702 GN=ABCC3 PE=1 SV=1	V	Defense mechanisms	Os01g0902100 [Oryza sativa Japonica Group]	molecular function: binding (GO:0005488);; cellular component: membrane (GO:0016020);; cellular component: membrane part (GO:0044425);; molecular function: catalytic activity (GO:0003824);; molecular function: transporter activity (GO:0005215);; biological process: localization (GO:0051179)
Os01g0725000	4.1388	96	6.93502	176	9.4818	205	3.68519	85	2.64696	50	2.82234	63	0.00717493	-1.017	down	--	--	Biological Process: histidine biosynthetic process (GO:0000105);; Molecular Function: histidinol-phosphate transaminase activity (GO:0004400);; Cellular Component: mitochondrion (GO:0005739);; Cellular Component: plastid (GO:0009536);; Cellular Component: integral component of membrane (GO:0016021);; Molecular Function: pyridoxal phosphate binding (GO:0030170);;	--	--	--	--	--	--	--	--	Os12g0516350, partial [Oryza sativa Japonica Group]	biological process: metabolic process (GO:0008152);; biological process: cellular process (GO:0009987);; biological process: single-organism process (GO:0044699);; molecular function: catalytic activity (GO:0003824);; cellular component: cell (GO:0005623);; cellular component: organelle (GO:0043226);; cellular component: cell part (GO:0044464);; cellular component: membrane (GO:0016020);; cellula…
Os01g0830500	25.5631	1659	18.8877	1346	14.9101	903	38.6156	2487	46.088	2424	36.2554	2243	0.000437467	0.798054	up	--	--	Cellular Component: mitochondrion (GO:0005739);; Cellular Component: plastid (GO:0009536);; Molecular Function: dioxygenase activity (GO:0051213);; Biological Process: oxidation-reduction process (GO:0055114);;	--	--	--	--	2OG-Fe(II) oxygenase superfamily	--	S	Function unknown	PREDICTED: uncharacterized protein LOC4327429 [Oryza sativa Japonica Group]	cellular component: cell (GO:0005623);; cellular component: organelle (GO:0043226);; cellular component: cell part (GO:0044464);; molecular function: catalytic activity (GO:0003824);; biological process: metabolic process (GO:0008152);; biological process: single-organism process (GO:0044699)
Os07g0630800	30.6003	2189	38.8543	3024	45.3741	2968	20.5503	1477	22.0979	1258	20.6444	1421	8.46867e-06	-0.948851	down	[C]	Energy production and conversion	Biological Process: carbohydrate metabolic process (GO:0005975);; Biological Process: tricarboxylic acid cycle (GO:0006099);; Biological Process: malate metabolic process (GO:0006108);; Cellular Component: plastid (GO:0009536);; Molecular Function: L-malate dehydrogenase activity (GO:0030060);;	K00026|0|osa:4343993|K00026 malate dehydrogenase [EC:1.1.1.37] | (RefSeq) malate dehydrogenase, chloroplastic	Citrate cycle (TCA cycle) (ko00020);; Cysteine and methionine metabolism (ko00270);; Pyruvate metabolism (ko00620);; Glyoxylate and dicarboxylate metabolism (ko00630);; Carbon fixation in photosynthetic organisms (ko00710);; Carbon metabolism (ko01200)	[C]	Energy production and conversion	lactate/malate dehydrogenase, NAD binding domain;; lactate/malate dehydrogenase, alpha/beta C-terminal domain	Malate dehydrogenase, chloroplastic OS=Arabidopsis thaliana OX=3702 GN=At3g47520 PE=1 SV=1	C	Energy production and conversion	PREDICTED: malate dehydrogenase, chloroplastic [Oryza sativa Japonica Group]	biological process: metabolic process (GO:0008152);; biological process: cellular process (GO:0009987);; biological process: single-organism process (GO:0044699);; cellular component: cell (GO:0005623);; cellular component: organelle (GO:0043226);; cellular component: cell part (GO:0044464);; molecular function: catalytic activity (GO:0003824)
Oryza_sativa_newGene_647	1.6093	132	2.25305	194	2.31995	171	1.28215	99	1.12875	75	1.12699	85	0.00379748	-0.854328	down	--	--	Cellular Component: mitochondrion (GO:0005739);;	--	--	--	--	--	--	--	--	transposon protein, putative, unclassified [Oryza sativa Japonica Group]	cellular component: cell (GO:0005623);; cellular component: organelle (GO:0043226);; cellular component: cell part (GO:0044464)
Os06g0503400	79.5501	4071	68.2036	3833	68.6251	3278	144.422	7334	149.452	6200	115.884	5655	3.4906e-06	0.722028	up	--	--	Molecular Function: nucleic acid binding (GO:0003676);; Cellular Component: endoplasmic reticulum membrane (GO:0005789);; Cellular Component: integral component of membrane (GO:0016021);;	--	--	[U]	Intracellular trafficking, secretion, and vesicular transport	Reticulon	Reticulon-like protein B2 OS=Arabidopsis thaliana OX=3702 GN=RTNLB2 PE=1 SV=1	U	Intracellular trafficking, secretion, and vesicular transport	PREDICTED: reticulon-like protein B2 [Oryza sativa Japonica Group]	molecular function: binding (GO:0005488);; cellular component: cell (GO:0005623);; cellular component: membrane (GO:0016020);; cellular component: organelle (GO:0043226);; cellular component: organelle part (GO:0044422);; cellular component: membrane part (GO:0044425);; cellular component: cell part (GO:0044464)
Os10g0562500	1.78294	116	1.73009	124	1.26547	77	0.910237	59	0.610894	33	0.642246	40	0.00106804	-1.06648	down	[M]	Cell wall/membrane/envelope biogenesis	Molecular Function: protein serine/threonine kinase activity (GO:0004674);; Molecular Function: protein tyrosine kinase activity (GO:0004713);; Molecular Function: ATP binding (GO:0005524);; Cellular Component: nucleus (GO:0005634);; Cellular Component: cytoplasm (GO:0005737);; Cellular Component: plasma membrane (GO:0005886);; Biological Process: protein phosphorylation (GO:0006468);; Biological…	K08286|0|dosa:Os10t0562500-01|K08286 protein-serine/threonine kinase [EC:2.7.11.-] | (RefSeq) Os10g0562500; Similar to Protein kinase KIPK.	--	[R]	General function prediction only	Protein kinase domain;; Protein tyrosine kinase	Serine/threonine-protein kinase D6PKL2 OS=Arabidopsis thaliana OX=3702 GN=D6PKL2 PE=1 SV=1	T	Signal transduction mechanisms	Os10g0562500, partial [Oryza sativa Japonica Group]	molecular function: catalytic activity (GO:0003824);; biological process: metabolic process (GO:0008152);; biological process: cellular process (GO:0009987);; molecular function: binding (GO:0005488);; cellular component: cell (GO:0005623);; cellular component: organelle (GO:0043226);; cellular component: cell part (GO:0044464);; cellular component: membrane (GO:0016020);; biological process: sig…
Os11g0609600	0.780829	85	0.77368	93	0.746901	76	1.52605	165	1.72947	153	1.71255	178	0.000848079	0.845077	up	--	--	Molecular Function: protein domain specific binding (GO:0019904);;	K06630|3.23293e-131|dosa:Os11t0609600-01|K06630 14-3-3 protein epsilon | (RefSeq) Os11g0609600; Similar to 14-3-3-like protein.	--	[O]	Posttranslational modification, protein turnover, chaperones	14-3-3 protein;; 14-3-3 protein	Putative 14-3-3-like protein GF14-H OS=Oryza sativa subsp. japonica OX=39947 GN=GF14H PE=3 SV=1	T	Signal transduction mechanisms	Os11g0609600 [Oryza sativa Japonica Group]	molecular function: binding (GO:0005488)
Os04g0623300	106.582	10933	99.8922	11732	100.306	9444	205.488	21549	323.304	26455	213.427	20880	8.39898e-07	1.01724	up	[E]	Amino acid transport and metabolism	Molecular Function: methyltransferase activity (GO:0008168);; Molecular Function: oxidoreductase activity (GO:0016491);; Biological Process: methylation (GO:0032259);; Biological Process: oxidation-reduction process (GO:0055114);;	K17839|0|osa:4337046|K17839 polyamine oxidase [EC:1.5.3.17 1.5.3.-] | (RefSeq) probable polyamine oxidase 2	Arginine and proline metabolism (ko00330);; beta-Alanine metabolism (ko00410);; Pantothenate and CoA biosynthesis (ko00770)	[Q]	Secondary metabolites biosynthesis, transport and catabolism	Flavin containing amine oxidoreductase	Probable polyamine oxidase 2 OS=Arabidopsis thaliana OX=3702 GN=PAO2 PE=2 SV=1	S	Function unknown	PREDICTED: probable polyamine oxidase 2 [Oryza sativa Japonica Group]	molecular function: catalytic activity (GO:0003824);; biological process: metabolic process (GO:0008152);; biological process: single-organism process (GO:0044699)
Os07g0573900	3.42323	80	4.49853	115	3.4432	75	2.17179	50	1.2415	24	0.984943	22	0.00238976	-1.14238	down	--	--	Cellular Component: integral component of membrane (GO:0016021);;	--	--	--	--	--	--	--	--	Os07g0573900, partial [Oryza sativa Japonica Group]	cellular component: membrane (GO:0016020);; cellular component: membrane part (GO:0044425)
Os08g0468100	207.185	27001	295.137	42811	437.189	53068	109.973	14183	174.924	18597	124.384	15404	0.000197293	-1.15969	down	[C]	Energy production and conversion	Biological Process: nitric oxide biosynthetic process (GO:0006809);; Molecular Function: nitrate reductase (NADH) activity (GO:0009703);; Molecular Function: heme binding (GO:0020037);; Biological Process: electron transport chain (GO:0022900);; Molecular Function: molybdenum ion binding (GO:0030151);; Biological Process: nitrate assimilation (GO:0042128);; Molecular Function: molybdopterin cofac…	K10534|0|osa:4345795|K10534 nitrate reductase (NAD(P)H) [EC:1.7.1.1 1.7.1.2 1.7.1.3] | (RefSeq) nitrate reductase [NADH] 1	Nitrogen metabolism (ko00910)	[C]	Energy production and conversion	Oxidoreductase molybdopterin binding domain;; Mo-co oxidoreductase dimerisation domain;; Oxidoreductase NAD-binding domain;; Oxidoreductase FAD-binding domain;; Cytochrome b5-like Heme/Steroid binding domain	Nitrate reductase [NADH] 1 OS=Oryza sativa subsp. japonica OX=39947 GN=NIA1 PE=2 SV=3	C	Energy production and conversion	PREDICTED: nitrate reductase [NADH] 1 [Oryza sativa Japonica Group]	biological process: metabolic process (GO:0008152);; biological process: cellular process (GO:0009987);; molecular function: catalytic activity (GO:0003824);; biological process: single-organism process (GO:0044699);; molecular function: binding (GO:0005488)
Os06g0164500	6.04437	407	7.90726	585	6.84802	431	4.78359	320	3.98626	218	4.23975	273	0.000381912	-0.787786	down	--	--	--	--	--	[L]	Replication, recombination and repair	DDE superfamily endonuclease	Protein ALP1-like OS=Arabidopsis thaliana OX=3702 GN=At3g55350 PE=2 SV=1	S	Function unknown	PREDICTED: uncharacterized protein LOC4340230 [Oryza sativa Japonica Group]	--
Os05g0195101	6.75735	175	5.68056	162	4.30024	104	10.4632	269	14.5013	304	10.4006	257	0.00419844	0.80379	up	--	--	--	--	--	--	--	--	--	--	--	--	--
Os11g0614400	9.6418	697	9.91329	787	7.60717	513	15.7577	1130	19.4423	1139	22.491	1550	8.9312e-05	0.852561	up	[R]	General function prediction only	Molecular Function: phospholipase activity (GO:0004620);; Cellular Component: cytoplasm (GO:0005737);; Cellular Component: membrane (GO:0016020);; Biological Process: lipid catabolic process (GO:0016042);; Molecular Function: acylglycerol lipase activity (GO:0047372);;	--	--	[I]	Lipid transport and metabolism	Patatin-like phospholipase	Patatin-like protein 1 OS=Oryza sativa subsp. indica OX=39946 GN=PLP1 PE=3 SV=1	S	Function unknown	PREDICTED: patatin-like protein 1 [Oryza sativa Japonica Group]	molecular function: catalytic activity (GO:0003824);; cellular component: cell (GO:0005623);; cellular component: cell part (GO:0044464);; cellular component: membrane (GO:0016020);; biological process: metabolic process (GO:0008152);; biological process: single-organism process (GO:0044699)
Os04g0476600	0.242815	25	0.425592	47	0.154257	15	1.31973	131	2.19977	179	1.09129	104	3.86376e-05	1.56844	up	--	--	Cellular Component: nucleus (GO:0005634);; Cellular Component: integral component of membrane (GO:0016021);;	--	--	[S]	Function unknown	Domain of unknown function (DUF4782);; GRAM domain;; C2 domain	C2 and GRAM domain-containing protein At5g50170 OS=Arabidopsis thaliana OX=3702 GN=At5g50170 PE=2 SV=1	S	Function unknown	PREDICTED: C2 and GRAM domain-containing protein At5g50170 [Oryza sativa Japonica Group]	cellular component: cell (GO:0005623);; cellular component: organelle (GO:0043226);; cellular component: cell part (GO:0044464);; cellular component: membrane (GO:0016020);; cellular component: membrane part (GO:0044425)
Os01g0348900	40.8338	1247	16.4056	551	25.4208	725	158.432	4802	87.8214	2175	119.809	3490	8.85124e-08	1.6323	up	--	--	Molecular Function: carbohydrate binding (GO:0030246);;	--	--	--	--	Jacalin-like lectin domain	Salt stress-induced protein OS=Oryza sativa subsp. japonica OX=39947 GN=SALT PE=1 SV=1	S	Function unknown	PREDICTED: salt stress-induced protein [Oryza sativa Japonica Group]	molecular function: binding (GO:0005488)
Os09g0298200	5.92729	503	4.05421	376	4.09763	324	14.5294	1225	14.3458	992	12.1323	977	3.35892e-11	1.28914	up	[G]	Carbohydrate transport and metabolism	Molecular Function: ATP binding (GO:0005524);; Cellular Component: cytosol (GO:0005829);; Biological Process: glycogen biosynthetic process (GO:0005978);; Molecular Function: glucose-1-phosphate adenylyltransferase activity (GO:0008878);; Cellular Component: amyloplast (GO:0009501);; Cellular Component: chloroplast (GO:0009507);; Biological Process: starch biosynthetic process (GO:0019252);;	K00975|0|osa:4346656|K00975 glucose-1-phosphate adenylyltransferase [EC:2.7.7.27] | (RefSeq) glucose-1-phosphate adenylyltransferase small subunit, chloroplastic/amyloplastic-like	Starch and sucrose metabolism (ko00500);; Amino sugar and nucleotide sugar metabolism (ko00520)	[M]	Cell wall/membrane/envelope biogenesis	Nucleotidyl transferase;; Bacterial transferase hexapeptide (six repeats)	Glucose-1-phosphate adenylyltransferase small subunit 1, chloroplastic/amyloplastic OS=Oryza sativa subsp. japonica OX=39947 GN=AGPS1 PE=1 SV=1	G	Carbohydrate transport and metabolism	PREDICTED: glucose-1-phosphate adenylyltransferase small subunit, chloroplastic/amyloplastic-like [Oryza sativa Japonica Group]	molecular function: binding (GO:0005488);; cellular component: cell (GO:0005623);; cellular component: cell part (GO:0044464);; biological process: metabolic process (GO:0008152);; biological process: cellular process (GO:0009987);; biological process: single-organism process (GO:0044699);; molecular function: catalytic activity (GO:0003824);; cellular component: organelle (GO:0043226)
Os08g0457400	0.995073	82	2.24095	203	2.5216	194	0.353701	29	0.271671	19	0.509848	41	7.93647e-06	-1.69476	down	[T]	Signal transduction mechanisms	Molecular Function: protein kinase activity (GO:0004672);; Molecular Function: ATP binding (GO:0005524);; Biological Process: protein phosphorylation (GO:0006468);; Cellular Component: plastid (GO:0009536);;	--	--	[T]	Signal transduction mechanisms	Protein tyrosine kinase;; Protein kinase domain	Serine/threonine-protein kinase RIPK OS=Arabidopsis thaliana OX=3702 GN=RIPK PE=1 SV=1	T	Signal transduction mechanisms	PREDICTED: serine/threonine-protein kinase At5g01020 [Oryza sativa Japonica Group]	molecular function: catalytic activity (GO:0003824);; biological process: metabolic process (GO:0008152);; biological process: cellular process (GO:0009987);; molecular function: binding (GO:0005488);; cellular component: cell (GO:0005623);; cellular component: organelle (GO:0043226);; cellular component: cell part (GO:0044464)
Os03g0118800	3.56901	275	3.48215	295	2.79631	202	8.55849	655	4.75673	298	7.29669	536	0.00499618	0.790193	up	[I]	Lipid transport and metabolism	Molecular Function: hydroxymethylglutaryl-CoA synthase activity (GO:0004421);; Biological Process: isoprenoid biosynthetic process (GO:0008299);;	K01641|0|osa:4331418|K01641 hydroxymethylglutaryl-CoA synthase [EC:2.3.3.10] | (RefSeq) hydroxymethylglutaryl-CoA synthase	Synthesis and degradation of ketone bodies (ko00072);; Valine, leucine and isoleucine degradation (ko00280);; Butanoate metabolism (ko00650);; Terpenoid backbone biosynthesis (ko00900)	[I]	Lipid transport and metabolism	Hydroxymethylglutaryl-coenzyme A synthase C terminal;; Hydroxymethylglutaryl-coenzyme A synthase N terminal;; 3-Oxoacyl-[acyl-carrier-protein (ACP)] synthase III C terminal	Hydroxymethylglutaryl-CoA synthase OS=Arabidopsis thaliana OX=3702 GN=HMGS PE=1 SV=2	I	Lipid transport and metabolism	PREDICTED: hydroxymethylglutaryl-CoA synthase [Oryza sativa Japonica Group]	molecular function: catalytic activity (GO:0003824);; biological process: metabolic process (GO:0008152);; biological process: cellular process (GO:0009987);; biological process: single-organism process (GO:0044699)
Os06g0224200	1.29821	148	0.973959	122	0.975975	104	2.19047	248	3.27916	303	2.58117	281	0.000153694	1.01115	up	[G]	Carbohydrate transport and metabolism	Cellular Component: intracellular (GO:0005622);; Molecular Function: electron transfer activity (GO:0009055);; Molecular Function: protein disulfide oxidoreductase activity (GO:0015035);; Biological Process: intracellular signal transduction (GO:0035556);; Biological Process: cell redox homeostasis (GO:0045454);; Biological Process: oxidation-reduction process (GO:0055114);;	--	--	--	--	Protein of unknown function, DUF547;; Domain found in Dishevelled, Egl-10, and Pleckstrin (DEP);; Glutaredoxin	--	S	Function unknown	PREDICTED: uncharacterized protein LOC4340534 [Oryza sativa Japonica Group]	cellular component: cell (GO:0005623);; cellular component: cell part (GO:0044464);; molecular function: electron carrier activity (GO:0009055);; molecular function: catalytic activity (GO:0003824);; biological process: metabolic process (GO:0008152);; biological process: single-organism process (GO:0044699);; biological process: cellular process (GO:0009987);; biological process: signaling (GO:0…
Os10g0553300	7.48719	628	11.2971	1041	8.55959	670	6.26215	522	6.41428	437	6.02036	482	0.00628156	-0.663586	down	[G]	Carbohydrate transport and metabolism	Molecular Function: trehalose-phosphatase activity (GO:0004805);; Biological Process: trehalose biosynthetic process (GO:0005992);; Cellular Component: integral component of membrane (GO:0016021);; Biological Process: dephosphorylation (GO:0016311);;	K01087|0|osa:4349333|K01087 trehalose 6-phosphate phosphatase [EC:3.1.3.12] | (RefSeq) probable trehalose-phosphate phosphatase 2	Starch and sucrose metabolism (ko00500)	[G]	Carbohydrate transport and metabolism	Trehalose-phosphatase	Probable trehalose-phosphate phosphatase 2 OS=Oryza sativa subsp. japonica OX=39947 GN=TPP2 PE=1 SV=1	G	Carbohydrate transport and metabolism	hypothetical protein OsI_34594 [Oryza sativa Indica Group]	molecular function: catalytic activity (GO:0003824);; biological process: metabolic process (GO:0008152);; biological process: cellular process (GO:0009987);; biological process: single-organism process (GO:0044699);; cellular component: membrane (GO:0016020);; cellular component: membrane part (GO:0044425)
Os01g0844000	4.70295	97	6.40662	145	6.18236	119	2.65872	55	2.20774	37	1.80758	36	8.78835e-05	-1.25842	down	--	--	--	K18174|4.49088e-08|dosa:Os01t0844000-00|K18174 cytochrome c oxidase assembly factor 2 | (RefSeq) Os01g0844000; Conserved hypothetical protein.	--	--	--	--	--	--	--	hypothetical protein [Oryza sativa Japonica Group]	--
Os08g0469600	5.57201	155	7.04242	215	5.07058	132	4.33571	120	3.03284	69	3.16903	84	0.00927981	-0.790789	down	--	--	Cellular Component: plastid (GO:0009536);;	--	--	--	--	--	--	--	--	unknown protein [Oryza sativa Japonica Group]	cellular component: cell (GO:0005623);; cellular component: organelle (GO:0043226);; cellular component: cell part (GO:0044464)
Os05g0404400	81.3141	4026	79.0306	4317	107.477	4977	58.3507	2869	49.0982	1985	43.3235	2048	1.80334e-05	-0.932882	down	--	--	Cellular Component: plastid (GO:0009536);; Cellular Component: integral component of membrane (GO:0016021);;	--	--	--	--	--	--	S	Function unknown	PREDICTED: uncharacterized protein LOC4338746 [Oryza sativa Japonica Group]	cellular component: cell (GO:0005623);; cellular component: organelle (GO:0043226);; cellular component: cell part (GO:0044464);; cellular component: membrane (GO:0016020);; cellular component: membrane part (GO:0044425)
Os07g0192000	9.14857	710	7.61791	650	7.90069	573	20.063	1546	24.0198	1512	14.6979	1088	8.80625e-06	0.993474	up	[MDT]	Cell wall/membrane/envelope biogenesis;; Cell cycle control, cell division, chromosome partitioning;; Signal transduction mechanisms	Molecular Function: ATP binding (GO:0005524);; Cellular Component: integral component of membrane (GO:0016021);;	--	--	[O]	Posttranslational modification, protein turnover, chaperones	Domain associated at C-terminal with AAA;; ATPase family associated with various cellular activities (AAA)	AAA-ATPase At3g28580 OS=Arabidopsis thaliana OX=3702 GN=At3g28580 PE=2 SV=1	O	Posttranslational modification, protein turnover, chaperones	PREDICTED: AAA-ATPase At3g28580 [Oryza sativa Japonica Group]	molecular function: binding (GO:0005488);; cellular component: membrane (GO:0016020);; cellular component: membrane part (GO:0044425)
Os08g0179000	5.79907	1050	5.29098	1053	4.83406	817	4.20086	755	2.9271	430	3.06697	530	0.000168763	-0.762555	down	[NW]	Cell motility;; Extracellular structures	Molecular Function: protein serine/threonine kinase activity (GO:0004674);; Molecular Function: ATP binding (GO:0005524);; Cellular Component: plasma membrane (GO:0005886);; Biological Process: protein phosphorylation (GO:0006468);; Biological Process: defense response (GO:0006952);; Cellular Component: plasmodesma (GO:0009506);; Cellular Component: integral component of membrane (GO:0016021);; B…	--	--	--	--	Protein tyrosine kinase;; Protein kinase domain;; PAN-like domain;; S-locus glycoprotein domain;; D-mannose binding lectin	Cysteine-rich receptor-like protein kinase 10 OS=Arabidopsis thaliana OX=3702 GN=CRK10 PE=1 SV=3	T	Signal transduction mechanisms	Os08g0179000 [Oryza sativa Japonica Group]	molecular function: catalytic activity (GO:0003824);; biological process: metabolic process (GO:0008152);; biological process: cellular process (GO:0009987);; molecular function: binding (GO:0005488);; cellular component: cell (GO:0005623);; cellular component: membrane (GO:0016020);; cellular component: cell part (GO:0044464);; biological process: response to stimulus (GO:0050896);; cellular com…
Os05g0211100	0.393957	30	0.068756	6	0.029141	2	4.38079	320	4.58076	274	2.06298	144	5.5863e-07	2.01666	up	[QV]	Secondary metabolites biosynthesis, transport and catabolism;; Defense mechanisms	Molecular Function: iron ion binding (GO:0005506);; Cellular Component: endoplasmic reticulum (GO:0005783);; Cellular Component: plasma membrane (GO:0005886);; Molecular Function: sterol 14-demethylase activity (GO:0008398);; Cellular Component: integral component of membrane (GO:0016021);; Biological Process: sterol biosynthetic process (GO:0016126);; Molecular Function: heme binding (GO:0020037…	K05917|0|osa:4338097|K05917 sterol 14alpha-demethylase [EC:1.14.14.154 1.14.15.36] | (RefSeq) obtusifoliol 14-alpha demethylase	Steroid biosynthesis (ko00100)	[Q]	Secondary metabolites biosynthesis, transport and catabolism	Cytochrome P450	Obtusifoliol 14-alpha demethylase OS=Sorghum bicolor OX=4558 GN=CYP51 PE=1 SV=1	Q	Secondary metabolites biosynthesis, transport and catabolism	PREDICTED: obtusifoliol 14-alpha demethylase [Oryza sativa Japonica Group]	molecular function: binding (GO:0005488);; cellular component: cell (GO:0005623);; cellular component: organelle (GO:0043226);; cellular component: cell part (GO:0044464);; cellular component: membrane (GO:0016020);; molecular function: catalytic activity (GO:0003824);; biological process: metabolic process (GO:0008152);; biological process: single-organism process (GO:0044699);; cellular compone…
Os05g0469800	0.725416	71	1.03664	111	0.745795	68	0.225121	22	0.327746	26	0.443654	41	0.00338061	-1.11333	down	[GHR]	Carbohydrate transport and metabolism;; Coenzyme transport and metabolism;; General function prediction only	Molecular Function: magnesium ion binding (GO:0000287);; Molecular Function: pyruvate decarboxylase activity (GO:0004737);; Cellular Component: plastid (GO:0009536);; Molecular Function: thiamine pyrophosphate binding (GO:0030976);; Biological Process: killing of cells of other organism (GO:0031640);; Biological Process: defense response to fungus (GO:0050832);;	K01568|0|osa:4339068|K01568 pyruvate decarboxylase [EC:4.1.1.1] | (RefSeq) pyruvate decarboxylase 1	Glycolysis / Gluconeogenesis (ko00010)	[EH]	Amino acid transport and metabolism;; Coenzyme transport and metabolism	Thiamine pyrophosphate enzyme, N-terminal TPP binding domain;; Thiamine pyrophosphate enzyme, central domain;; Thiamine pyrophosphate enzyme, C-terminal TPP binding domain	Pyruvate decarboxylase 1 OS=Oryza sativa subsp. japonica OX=39947 GN=PDC1 PE=2 SV=1	GH	Carbohydrate transport and metabolism;; Coenzyme transport and metabolism	PREDICTED: pyruvate decarboxylase 1 [Oryza sativa Japonica Group]	molecular function: binding (GO:0005488);; molecular function: catalytic activity (GO:0003824);; cellular component: cell (GO:0005623);; cellular component: organelle (GO:0043226);; cellular component: cell part (GO:0044464);; biological process: cell killing (GO:0001906);; biological process: multi-organism process (GO:0051704);; biological process: response to stimulus (GO:0050896)
Os03g0685000	57.0256	2485	47.3613	2267	48.4455	1971	43.5595	1884	31.8168	1125	31.1973	1297	0.000797044	-0.652534	down	[C]	Energy production and conversion	Molecular Function: electron transfer activity (GO:0009055);; Cellular Component: plastid (GO:0009536);; Biological Process: electron transport chain (GO:0022900);; Molecular Function: metal ion binding (GO:0046872);; Molecular Function: 2 iron, 2 sulfur cluster binding (GO:0051537);;	K02639|2.79877e-98|osa:4333746|K02639 ferredoxin | (RefSeq) ferredoxin-2	Photosynthesis (ko00195)	--	--	2Fe-2S iron-sulfur cluster binding domain	Ferredoxin C 2, chloroplastic OS=Arabidopsis thaliana OX=3702 GN=FDC2 PE=2 SV=1	C	Energy production and conversion	PREDICTED: ferredoxin-2 [Oryza sativa Japonica Group]	molecular function: electron carrier activity (GO:0009055);; cellular component: cell (GO:0005623);; cellular component: organelle (GO:0043226);; cellular component: cell part (GO:0044464);; biological process: metabolic process (GO:0008152);; biological process: cellular process (GO:0009987);; biological process: single-organism process (GO:0044699);; molecular function: binding (GO:0005488)
Os06g0646100	53.0838	1577	80.8493	2637	94.2432	2612	47.6738	1405	43.6821	1052	53.8152	1524	0.00972521	-0.738611	down	--	--	--	--	--	--	--	--	--	S	Function unknown	PREDICTED: uncharacterized protein LOC4341658 [Oryza sativa Japonica Group]	--
Os02g0178400	58.3882	1377	55.8475	1447	46.5675	1025	88.1767	2064	103.833	1985	90.4502	2034	0.000105392	0.619638	up	--	--	Cellular Component: endoplasmic reticulum membrane (GO:0005789);; Biological Process: protein targeting (GO:0006605);; Molecular Function: P-P-bond-hydrolysis-driven protein transmembrane transporter activity (GO:0015450);; Cellular Component: integral component of membrane (GO:0016021);; Biological Process: protein transmembrane transport (GO:0071806);;	K07342|2.20763e-22|osa:4328492|K07342 protein transport protein SEC61 subunit gamma and related proteins | (RefSeq) protein transport protein Sec61 subunit gamma	Protein export (ko03060);; Protein processing in endoplasmic reticulum (ko04141);; Phagosome (ko04145)	[U]	Intracellular trafficking, secretion, and vesicular transport	SecE/Sec61-gamma subunits of protein translocation complex	Protein transport protein Sec61 subunit gamma OS=Oryza sativa subsp. japonica OX=39947 GN=Os02g0178400 PE=3 SV=1	U	Intracellular trafficking, secretion, and vesicular transport	PREDICTED: protein transport protein Sec61 subunit gamma [Brachypodium distachyon]	cellular component: cell (GO:0005623);; cellular component: membrane (GO:0016020);; cellular component: organelle (GO:0043226);; cellular component: organelle part (GO:0044422);; cellular component: membrane part (GO:0044425);; cellular component: cell part (GO:0044464);; biological process: localization (GO:0051179);; molecular function: transporter activity (GO:0005215)
Os06g0181100	2.00031	162	1.58418	141	1.63343	123	3.18496	255	4.52557	296	3.14197	242	0.00371325	0.787125	up	--	--	Molecular Function: protein kinase activity (GO:0004672);; Molecular Function: ATP binding (GO:0005524);; Biological Process: protein phosphorylation (GO:0006468);;	--	--	--	--	PB1 domain	--	--	--	hypothetical protein OsI_21913 [Oryza sativa Indica Group]	molecular function: catalytic activity (GO:0003824);; biological process: metabolic process (GO:0008152);; biological process: cellular process (GO:0009987);; molecular function: binding (GO:0005488)
Os09g0135800	3.11363	569	3.59616	715	4.87362	833	2.71495	492	1.81068	264	1.93632	335	0.00176485	-0.900371	down	--	--	Cellular Component: nucleus (GO:0005634);; Cellular Component: cytoplasm (GO:0005737);;	--	--	[S]	Function unknown	Armadillo/beta-catenin-like repeat	--	S	Function unknown	PREDICTED: uncharacterized protein LOC4346471 [Oryza sativa Japonica Group]	cellular component: cell (GO:0005623);; cellular component: organelle (GO:0043226);; cellular component: cell part (GO:0044464)
Os02g0285800	168.309	17153	190.307	21676	239.891	23132	137.463	13873	146.721	12470	149.809	14425	0.00750743	-0.605715	down	[T]	Signal transduction mechanisms	Molecular Function: GTPase activity (GO:0003924);; Molecular Function: GTP binding (GO:0005525);; Biological Process: translation (GO:0006412);; Cellular Component: plastid (GO:0009536);;	K06207|0|osa:4329037|K06207 GTP-binding protein | (RefSeq) GTP-binding protein TypA/BipA homolog	--	[J]	Translation, ribosomal structure and biogenesis	Elongation factor Tu GTP binding domain;; Elongation factor G C-terminus;; Elongation factor Tu domain 2;; 50S ribosome-binding GTPase	Putative elongation factor TypA-like SVR3, chloroplastic OS=Arabidopsis thaliana OX=3702 GN=SVR3 PE=1 SV=1	T	Signal transduction mechanisms	PREDICTED: GTP-binding protein TypA/BipA homolog [Oryza sativa Japonica Group]	molecular function: catalytic activity (GO:0003824);; molecular function: binding (GO:0005488);; biological process: metabolic process (GO:0008152);; biological process: cellular process (GO:0009987);; cellular component: cell (GO:0005623);; cellular component: organelle (GO:0043226);; cellular component: cell part (GO:0044464)
Os10g0530500	187.724	7074	198.125	8201	202.976	7139	121.032	4527	119.65	3656	113.422	4076	2.38599e-12	-0.884035	down	[O]	Posttranslational modification, protein turnover, chaperones	Molecular Function: glutathione transferase activity (GO:0004364);; Cellular Component: cytoplasm (GO:0005737);; Biological Process: glutathione metabolic process (GO:0006749);; Biological Process: toxin catabolic process (GO:0009407);; Cellular Component: integral component of membrane (GO:0016021);;	K00799|5.41039e-118|osa:4349203|K00799 glutathione S-transferase [EC:2.5.1.18] | (RefSeq) probable glutathione S-transferase GSTU6	Glutathione metabolism (ko00480)	[O]	Posttranslational modification, protein turnover, chaperones	Glutathione S-transferase, N-terminal domain;; Glutathione S-transferase, N-terminal domain;; Glutathione S-transferase, C-terminal domain;; Glutathione S-transferase, N-terminal domain;; Glutathione S-transferase, C-terminal domain;; Glutathione S-transferase, C-terminal domain	Probable glutathione S-transferase GSTU6 OS=Oryza sativa subsp. japonica OX=39947 GN=GSTU6 PE=2 SV=2	O	Posttranslational modification, protein turnover, chaperones	PREDICTED: probable glutathione S-transferase GSTU6 [Oryza sativa Japonica Group]	molecular function: catalytic activity (GO:0003824);; cellular component: cell (GO:0005623);; cellular component: cell part (GO:0044464);; biological process: metabolic process (GO:0008152);; biological process: cellular process (GO:0009987);; biological process: single-organism process (GO:0044699);; biological process: response to stimulus (GO:0050896);; biological process: detoxification (GO:0…
Os06g0255400	29.2299	1018	41.0842	1572	51.7681	1683	14.7014	509	14.4366	408	12.2919	409	1.73487e-09	-1.53588	down	[V]	Defense mechanisms	Molecular Function: hydrolase activity (GO:0016787);;	K07766|2.16233e-104|osa:4340670|K07766 diphosphoinositol-polyphosphate diphosphatase [EC:3.6.1.52] | (RefSeq) nudix hydrolase 21, chloroplastic	--	[T]	Signal transduction mechanisms	NUDIX domain	Nudix hydrolase 21, chloroplastic OS=Arabidopsis thaliana OX=3702 GN=NUDT21 PE=2 SV=1	L	Replication, recombination and repair	PREDICTED: nudix hydrolase 21, chloroplastic [Oryza sativa Japonica Group]	molecular function: catalytic activity (GO:0003824)
Os08g0382400	120.696	8142	120.904	8961	141.268	8945	84.1045	5661	80.0656	4399	93.9141	6071	5.43108e-05	-0.706139	down	[O]	Posttranslational modification, protein turnover, chaperones	Biological Process: protein peptidyl-prolyl isomerization (GO:0000413);; Molecular Function: peptidyl-prolyl cis-trans isomerase activity (GO:0003755);; Biological Process: protein folding (GO:0006457);; Cellular Component: chloroplast thylakoid membrane (GO:0009535);; Cellular Component: chloroplast stroma (GO:0009570);; Cellular Component: thylakoid lumen (GO:0031977);;	--	--	--	--	Cyclophilin type peptidyl-prolyl cis-trans isomerase/CLD	Peptidyl-prolyl cis-trans isomerase CYP38, chloroplastic OS=Arabidopsis thaliana OX=3702 GN=CYP38 PE=1 SV=1	O	Posttranslational modification, protein turnover, chaperones	putative Peptidyl-prolyl cis-trans isomerase, chloroplast precursor (40 kDa thylakoid lumen rotamase) [Oryza sativa Japonica Group]	biological process: metabolic process (GO:0008152);; biological process: cellular process (GO:0009987);; molecular function: catalytic activity (GO:0003824);; cellular component: cell (GO:0005623);; cellular component: membrane (GO:0016020);; cellular component: organelle (GO:0043226);; cellular component: organelle part (GO:0044422);; cellular component: cell part (GO:0044464)
Oryza_sativa_newGene_3660	0.604782	35	0.638377	42	0.497871	28	5.66905	277	3.06241	121	3.3239	154	8.09805e-09	1.84745	up	--	--	Cellular Component: mitochondrion (GO:0005739);; Cellular Component: integral component of membrane (GO:0016021);;	--	--	--	--	--	--	--	--	Os06g0351800 [Oryza sativa Japonica Group]	cellular component: cell (GO:0005623);; cellular component: organelle (GO:0043226);; cellular component: cell part (GO:0044464);; cellular component: membrane (GO:0016020);; cellular component: membrane part (GO:0044425)
Os01g0186200	15.3787	1058	16.0399	1210	13.818	885	24.5744	1677	25.656	1424	27.3843	1790	6.82614e-05	0.586418	up	[T]	Signal transduction mechanisms	Molecular Function: phosphorelay sensor kinase activity (GO:0000155);; Biological Process: phosphorelay signal transduction system (GO:0000160);; Molecular Function: protein serine/threonine kinase activity (GO:0004674);; Cellular Component: nucleus (GO:0005634);; Cellular Component: cytoplasm (GO:0005737);; Biological Process: signal transduction by protein phosphorylation (GO:0023014);;	--	--	--	--	PAS domain;; PAS fold;; PAS fold;; PAS fold	Protein TWIN LOV 1 OS=Arabidopsis thaliana OX=3702 GN=TLP1 PE=1 SV=2	T	Signal transduction mechanisms	hypothetical protein OsI_00692 [Oryza sativa Indica Group]	molecular function: catalytic activity (GO:0003824);; molecular function: signal transducer activity (GO:0004871);; molecular function: molecular transducer activity (GO:0060089);; biological process: metabolic process (GO:0008152);; biological process: cellular process (GO:0009987);; biological process: signaling (GO:0023052);; biological process: single-organism process (GO:0044699);; biologica…
Os02g0782366	6.18248	109	5.91095	114	4.26743	70	2.73682	48	1.6263	24	2.63903	45	0.00158385	-1.08619	down	--	--	Cellular Component: plastid (GO:0009536);; Cellular Component: integral component of membrane (GO:0016021);;	--	--	--	--	--	--	O	Posttranslational modification, protein turnover, chaperones	Os02g0782366 [Oryza sativa Japonica Group]	cellular component: cell (GO:0005623);; cellular component: organelle (GO:0043226);; cellular component: cell part (GO:0044464);; cellular component: membrane (GO:0016020);; cellular component: membrane part (GO:0044425)
Os02g0255900	4.91628	129	4.378	126	4.34606	107	1.84726	48	1.8776	40	2.045	52	1.13119e-05	-1.21759	down	--	--	--	--	--	--	--	--	--	--	--	Os02g0255900 [Oryza sativa Japonica Group]	--
Os03g0797400	13.275	813	20.562	1383	10.1819	582	49.1408	2986	38.9598	1934	49.3547	2881	1.5796e-06	1.28763	up	[E]	Amino acid transport and metabolism	Biological Process: tryptophan biosynthetic process (GO:0000162);; Molecular Function: tryptophan synthase activity (GO:0004834);; Cellular Component: chloroplast (GO:0009507);; Molecular Function: pyridoxal phosphate binding (GO:0030170);;	K13222|0|osa:4334427|K13222 indole-3-glycerol-phosphate lyase [EC:4.1.2.8] | (RefSeq) indole-3-glycerol phosphate lyase, chloroplastic	Benzoxazinoid biosynthesis (ko00402)	[E]	Amino acid transport and metabolism	Tryptophan synthase alpha chain;; Histidine biosynthesis protein	Indole-3-glycerol phosphate lyase, chloroplastic OS=Zea mays OX=4577 GN=BX1 PE=1 SV=2	E	Amino acid transport and metabolism	PREDICTED: indole-3-glycerol phosphate lyase, chloroplastic [Oryza sativa Japonica Group]	biological process: metabolic process (GO:0008152);; biological process: cellular process (GO:0009987);; biological process: single-organism process (GO:0044699);; molecular function: catalytic activity (GO:0003824);; cellular component: cell (GO:0005623);; cellular component: organelle (GO:0043226);; cellular component: cell part (GO:0044464);; molecular function: binding (GO:0005488)
Os12g0515400	55.1355	4454	50.0267	4703	57.0496	4367	34.2979	2954	35.3383	2478	30.3821	2490	2.36451e-08	-0.782822	down	[G]	Carbohydrate transport and metabolism	Biological Process: sodium ion transport (GO:0006814);; Cellular Component: plastid (GO:0009536);; Molecular Function: oxaloacetate transmembrane transporter activity (GO:0015131);; Molecular Function: malate transmembrane transporter activity (GO:0015140);; Cellular Component: integral component of membrane (GO:0016021);; Biological Process: malate transmembrane transport (GO:0071423);; Biologic…	--	--	--	--	Sodium:sulfate symporter transmembrane region;; Citrate transporter	Dicarboxylate transporter 1, chloroplastic OS=Arabidopsis thaliana OX=3702 GN=DIT1 PE=1 SV=1	P	Inorganic ion transport and metabolism	PREDICTED: dicarboxylate transporter 1, chloroplastic [Oryza sativa Japonica Group]	biological process: localization (GO:0051179);; cellular component: cell (GO:0005623);; cellular component: organelle (GO:0043226);; cellular component: cell part (GO:0044464);; molecular function: transporter activity (GO:0005215);; biological process: single-organism process (GO:0044699);; cellular component: membrane (GO:0016020);; cellular component: membrane part (GO:0044425)
Os09g0392666	41.5885	1987	66.2312	3476	63.1984	2818	25.487	1209	37.8186	1465	37.7055	1718	0.00425596	-0.822234	down	--	--	--	--	--	--	--	--	--	--	--	hypothetical protein [Oryza sativa Japonica Group]	--
Os05g0588300	20.2238	865	28.5464	1342	30.1922	1206	16.2352	690	14.7601	512	16.4491	671	0.000543541	-0.834508	down	--	--	Molecular Function: protein kinase activity (GO:0004672);; Molecular Function: ATP binding (GO:0005524);; Cellular Component: plasma membrane (GO:0005886);; Biological Process: protein phosphorylation (GO:0006468);; Cellular Component: integral component of membrane (GO:0016021);;	--	--	--	--	Protein kinase domain;; Protein tyrosine kinase	Probable inactive receptor kinase At2g26730 OS=Arabidopsis thaliana OX=3702 GN=At2g26730 PE=1 SV=1	--	--	putative protein kinase [Oryza sativa Japonica Group]	molecular function: catalytic activity (GO:0003824);; biological process: metabolic process (GO:0008152);; biological process: cellular process (GO:0009987);; molecular function: binding (GO:0005488);; cellular component: cell (GO:0005623);; cellular component: membrane (GO:0016020);; cellular component: cell part (GO:0044464);; cellular component: membrane part (GO:0044425)
Os04g0509600	68.9448	6233	87.3866	8715	104.08	8808	38.0712	3429	41.3734	3040	48.1073	4158	1.61101e-06	-1.1032	down	[P]	Inorganic ion transport and metabolism	Cellular Component: integral component of plasma membrane (GO:0005887);; Molecular Function: ammonium transmembrane transporter activity (GO:0008519);; Biological Process: organic cation transport (GO:0015695);; Biological Process: nitrogen utilization (GO:0019740);; Biological Process: ammonium transmembrane transport (GO:0072488);;	K03320|0|osa:4336365|K03320 ammonium transporter, Amt family | (RefSeq) ammonium transporter 1 member 1	--	[P]	Inorganic ion transport and metabolism	Ammonium Transporter Family	Ammonium transporter 1 member 1 OS=Oryza sativa subsp. japonica OX=39947 GN=AMT1-1 PE=2 SV=1	P	Inorganic ion transport and metabolism	ammonium transporter 1-1 [Oryza sativa]	cellular component: cell (GO:0005623);; cellular component: membrane (GO:0016020);; cellular component: membrane part (GO:0044425);; cellular component: cell part (GO:0044464);; molecular function: transporter activity (GO:0005215);; biological process: localization (GO:0051179);; biological process: single-organism process (GO:0044699)
Os02g0813350	15.167	729	16.2529	858	16.5596	743	27.5004	1312	31.0347	1209	24.943	1143	0.000971181	0.593982	up	--	--	--	--	--	--	--	Phloem protein 2	F-box protein PP2-B10 OS=Arabidopsis thaliana OX=3702 GN=PP2B10 PE=1 SV=1	S	Function unknown	PREDICTED: F-box protein PP2-B10 [Oryza sativa Japonica Group]	--
Oryza_sativa_newGene_3969	9.00831	2057	5.41343	2171	5.59039	1524	4.7062	1389	2.75113	608	2.78661	953	0.000296126	-0.915822	down	--	--	Cellular Component: mitochondrion (GO:0005739);;	--	--	--	--	--	--	K	Transcription	hypothetical protein [Oryza sativa Japonica Group]	cellular component: cell (GO:0005623);; cellular component: organelle (GO:0043226);; cellular component: cell part (GO:0044464)
Os04g0640850	6.36611	136	6.15978	144	6.27637	125	2.44483	52	3.38367	59	2.80465	57	7.29927e-05	-1.11973	down	--	--	--	--	--	--	--	--	--	--	--	--	--
Os07g0195300	0.460902	28	0.357187	24	0.485318	27	3.23278	190	1.43466	69	1.73788	98	4.49667e-05	1.5075	up	--	--	Molecular Function: ubiquitin-protein transferase activity (GO:0004842);; Cellular Component: mitochondrion (GO:0005739);; Biological Process: protein ubiquitination (GO:0016567);; Cellular Component: SCF ubiquitin ligase complex (GO:0019005);; Biological Process: SCF-dependent proteasomal ubiquitin-dependent protein catabolic process (GO:0031146);;	--	--	--	--	F-box domain;; F-box-like;; F-box associated domain	Putative F-box protein At5g52610 OS=Arabidopsis thaliana OX=3702 GN=At5g52610 PE=4 SV=1	--	--	PREDICTED: F-box protein At3g07870 [Oryza sativa Japonica Group]	molecular function: catalytic activity (GO:0003824);; cellular component: cell (GO:0005623);; cellular component: organelle (GO:0043226);; cellular component: cell part (GO:0044464);; biological process: metabolic process (GO:0008152);; biological process: cellular process (GO:0009987);; cellular component: macromolecular complex (GO:0032991)
Os08g0414700	4.58174	652	4.45084	696	2.548	339	8.06734	1139	9.1734	1058	10.6107	1439	0.000147214	0.985118	up	[G]	Carbohydrate transport and metabolism	Molecular Function: catalytic activity (GO:0003824);; Biological Process: trehalose biosynthetic process (GO:0005992);;	K16055|0|osa:4345573|K16055 trehalose 6-phosphate synthase/phosphatase [EC:2.4.1.15 3.1.3.12] | (RefSeq) probable alpha,alpha-trehalose-phosphate synthase [UDP-forming] 10	Starch and sucrose metabolism (ko00500)	[G]	Carbohydrate transport and metabolism	Glycosyltransferase family 20;; Trehalose-phosphatase;; haloacid dehalogenase-like hydrolase	Probable alpha,alpha-trehalose-phosphate synthase [UDP-forming] 10 OS=Arabidopsis thaliana OX=3702 GN=TPS10 PE=2 SV=1	G	Carbohydrate transport and metabolism	PREDICTED: probable alpha,alpha-trehalose-phosphate synthase [UDP-forming] 10 [Oryza sativa Japonica Group]	molecular function: catalytic activity (GO:0003824);; biological process: metabolic process (GO:0008152);; biological process: cellular process (GO:0009987);; biological process: single-organism process (GO:0044699)
Os03g0790600	6.62272	675	9.14994	1027	8.18025	785	5.50516	558	5.79843	478	5.83815	569	0.006497	-0.617474	down	[O]	Posttranslational modification, protein turnover, chaperones	Molecular Function: metallocarboxypeptidase activity (GO:0004181);; Cellular Component: mitochondrion (GO:0005739);; Biological Process: proteolysis (GO:0006508);; Biological Process: photomorphogenesis (GO:0009640);; Biological Process: embryo development ending in seed dormancy (GO:0009793);; Biological Process: regulation of floral meristem growth (GO:0010080);; Biological Process: regulation …	K01301|0|osa:4334380|K01301 N-acetylated-alpha-linked acidic dipeptidase [EC:3.4.17.21] | (RefSeq) probable glutamate carboxypeptidase 2 isoform X1	--	[OPR]	Posttranslational modification, protein turnover, chaperones;; Inorganic ion transport and metabolism;; General function prediction only	Transferrin receptor-like dimerisation domain;; Peptidase family M28	Probable glutamate carboxypeptidase PLA3 OS=Oryza sativa subsp. japonica OX=39947 GN=PLA3 PE=1 SV=2	S	Function unknown	putative glutamate carboxypeptidase [Oryza sativa Japonica Group]	molecular function: catalytic activity (GO:0003824);; biological process: metabolic process (GO:0008152);; cellular component: cell (GO:0005623);; cellular component: organelle (GO:0043226);; cellular component: cell part (GO:0044464);; biological process: multicellular organismal process (GO:0032501);; biological process: developmental process (GO:0032502);; biological process: single-organism p…
Os03g0176900	2.02888	58	4.25307	134	5.33052	142	1.71972	49	1.06512	25	1.31846	36	0.00433518	-1.15246	down	--	--	Cellular Component: integral component of membrane (GO:0016021);;	--	--	--	--	--	--	S	Function unknown	PREDICTED: uncharacterized protein LOC4331806 [Oryza sativa Japonica Group]	cellular component: membrane (GO:0016020);; cellular component: membrane part (GO:0044425)
Os04g0537100	4.97845	192	6.84591	290	7.13498	257	3.20578	123	2.17768	69	2.80608	104	4.05413e-05	-1.18374	down	--	--	Molecular Function: calmodulin binding (GO:0005516);; Cellular Component: mitochondrion (GO:0005739);; Cellular Component: plastid (GO:0009536);; Biological Process: auxin-activated signaling pathway (GO:0009734);;	K14488|8.97979e-66|osa:4336520|K14488 SAUR family protein | (RefSeq) auxin-responsive protein SAUR36	Plant hormone signal transduction (ko04075)	--	--	Auxin responsive protein	Auxin-responsive protein SAUR36 OS=Arabidopsis thaliana OX=3702 GN=SAUR36 PE=2 SV=1	S	Function unknown	OSJNBa0091D06.3 [Oryza sativa Japonica Group]	molecular function: binding (GO:0005488);; cellular component: cell (GO:0005623);; cellular component: organelle (GO:0043226);; cellular component: cell part (GO:0044464);; biological process: cellular process (GO:0009987);; biological process: signaling (GO:0023052);; biological process: single-organism process (GO:0044699);; biological process: response to stimulus (GO:0050896);; biological pro…
Os04g0497700	23.0891	1426	35.9946	2451	37.6709	2170	17.7328	1089	20.9837	1043	18.7768	1109	0.00141792	-0.838943	down	--	--	Molecular Function: ribonucleoside-diphosphate reductase activity, thioredoxin disulfide as acceptor (GO:0004748);; Cellular Component: nucleus (GO:0005634);; Cellular Component: ribonucleoside-diphosphate reductase complex (GO:0005971);; Molecular Function: zinc ion binding (GO:0008270);; Biological Process: deoxyribonucleoside diphosphate metabolic process (GO:0009186);; Biological Process: deo…	--	--	[K]	Transcription	CCT motif;; B-box zinc finger	Zinc finger protein CONSTANS-LIKE 3 OS=Arabidopsis thaliana OX=3702 GN=COL3 PE=1 SV=1	K	Transcription	PREDICTED: zinc finger protein CONSTANS-LIKE 3 [Oryza sativa Japonica Group]	molecular function: catalytic activity (GO:0003824);; biological process: metabolic process (GO:0008152);; biological process: single-organism process (GO:0044699);; cellular component: cell (GO:0005623);; cellular component: organelle (GO:0043226);; cellular component: cell part (GO:0044464);; cellular component: macromolecular complex (GO:0032991);; molecular function: binding (GO:0005488);; bi…
Os01g0582600	18.5546	1779	31.829	3352	38.6364	3457	15.1885	1445	13.887	1080	11.1564	1020	0.00014382	-1.13568	down	--	--	--	--	--	[L]	Replication, recombination and repair	DDE superfamily endonuclease	Protein ANTAGONIST OF LIKE HETEROCHROMATIN PROTEIN 1 OS=Arabidopsis thaliana OX=3702 GN=ALP1 PE=1 SV=1	S	Function unknown	PREDICTED: putative nuclease HARBI1 [Oryza sativa Japonica Group]	--
Os07g0564700	19.9103	1316	17.5848	1277	18.1957	1123	28.2791	1855	34.9106	1871	35.6289	2246	0.000341729	0.628429	up	--	--	Molecular Function: ARF guanyl-nucleotide exchange factor activity (GO:0005086);; Biological Process: regulation of ARF protein signal transduction (GO:0032012);; Biological Process: positive regulation of GTPase activity (GO:0043547);;	K13462|0|osa:4343618|K13462 guanine nucleotide-exchange factor | (RefSeq) brefeldin A-inhibited guanine nucleotide-exchange protein 5	--	[U]	Intracellular trafficking, secretion, and vesicular transport	--	Brefeldin A-inhibited guanine nucleotide-exchange protein 5 OS=Arabidopsis thaliana OX=3702 GN=BIG5 PE=1 SV=2	S	Function unknown	PREDICTED: brefeldin A-inhibited guanine nucleotide-exchange protein 5 [Oryza sativa Japonica Group]	molecular function: molecular function regulator (GO:0098772);; biological process: biological regulation (GO:0065007)
Os06g0663800	39.9392	1470	36.9926	1495	32.8311	1128	25.5614	934	18.7922	561	18.3974	646	8.05591e-07	-0.921327	down	[O]	Posttranslational modification, protein turnover, chaperones	Biological Process: protein peptidyl-prolyl isomerization (GO:0000413);; Molecular Function: peptidyl-prolyl cis-trans isomerase activity (GO:0003755);; Molecular Function: FK506 binding (GO:0005528);; Cellular Component: endoplasmic reticulum membrane (GO:0005789);; Cellular Component: chloroplast (GO:0009507);; Cellular Component: thylakoid lumen (GO:0031977);; Biological Process: chaperone-med…	K01802|1.28993e-108|osa:4341766|K01802 peptidylprolyl isomerase [EC:5.2.1.8] | (RefSeq) peptidyl-prolyl cis-trans isomerase FKBP13, chloroplastic	--	[O]	Posttranslational modification, protein turnover, chaperones	FKBP-type peptidyl-prolyl cis-trans isomerase	Peptidyl-prolyl cis-trans isomerase FKBP13, chloroplastic OS=Arabidopsis thaliana OX=3702 GN=FKBP13 PE=1 SV=2	O	Posttranslational modification, protein turnover, chaperones	PREDICTED: peptidyl-prolyl cis-trans isomerase FKBP13, chloroplastic [Oryza sativa Japonica Group]	biological process: metabolic process (GO:0008152);; biological process: cellular process (GO:0009987);; molecular function: catalytic activity (GO:0003824);; molecular function: binding (GO:0005488);; cellular component: cell (GO:0005623);; cellular component: membrane (GO:0016020);; cellular component: organelle (GO:0043226);; cellular component: organelle part (GO:0044422);; cellular component…
Os03g0302800	0.770316	40	3.06744	173	5.54492	266	0.509885	26	0.585696	25	1.07846	53	0.00734443	-1.18037	down	--	--	Cellular Component: Golgi membrane (GO:0000139);; Molecular Function: mannosyl-oligosaccharide 1,2-alpha-mannosidase activity (GO:0004571);; Cellular Component: endoplasmic reticulum (GO:0005783);; Biological Process: N-glycan processing (GO:0006491);;	--	--	--	--	Cotton fibre expressed protein	--	S	Function unknown	PREDICTED: uncharacterized protein LOC4332584 [Oryza sativa Japonica Group]	cellular component: cell (GO:0005623);; cellular component: membrane (GO:0016020);; cellular component: organelle (GO:0043226);; cellular component: organelle part (GO:0044422);; cellular component: cell part (GO:0044464);; molecular function: catalytic activity (GO:0003824);; biological process: metabolic process (GO:0008152);; biological process: cellular process (GO:0009987)
Os03g0321700	4.65004	176	5.34665	222	4.49391	159	9.35304	350	11.1491	341	8.96149	323	0.000437488	0.781455	up	--	--	Molecular Function: DNA-binding transcription factor activity (GO:0003700);; Biological Process: regulation of transcription, DNA-templated (GO:0006355);; Molecular Function: sequence-specific DNA binding (GO:0043565);;	--	--	--	--	WRKY DNA -binding domain	Probable WRKY transcription factor 46 OS=Arabidopsis thaliana OX=3702 GN=WRKY46 PE=2 SV=1	S	Function unknown	PREDICTED: probable WRKY transcription factor 35 [Oryza sativa Japonica Group]	molecular function: nucleic acid binding transcription factor activity (GO:0001071);; biological process: biological regulation (GO:0065007);; molecular function: binding (GO:0005488)
Os01g0221700	42.8357	1928	38.9749	1927	45.7684	1923	37.2307	1663	26.2361	958	26.0801	1120	0.00321802	-0.640725	down	[R]	General function prediction only	Cellular Component: integral component of membrane (GO:0016021);; Cellular Component: chloroplast membrane (GO:0031969);;	--	--	[S]	Function unknown	Uncharacterized protein family UPF0016	GDT1-like protein 1, chloroplastic OS=Oryza sativa subsp. japonica OX=39947 GN=Os01g0221700 PE=3 SV=2	S	Function unknown	Os01g0221700, partial [Oryza sativa Japonica Group]	cellular component: membrane (GO:0016020);; cellular component: membrane part (GO:0044425);; cellular component: cell (GO:0005623);; cellular component: organelle (GO:0043226);; cellular component: organelle part (GO:0044422);; cellular component: cell part (GO:0044464)
Os05g0573300	11.1578	1228	9.11929	1103	10.6079	1090	21.0806	2303	37.7938	3373	20.2638	2127	0.000175595	1.03838	up	[F]	Nucleotide transport and metabolism	Molecular Function: CTP synthase activity (GO:0003883);; Molecular Function: ATP binding (GO:0005524);; Biological Process: glutamine metabolic process (GO:0006541);; Biological Process: 'de novo' CTP biosynthetic process (GO:0044210);;	K01937|0|osa:4339675|K01937 CTP synthase [EC:6.3.4.2] | (RefSeq) CTP synthase	Pyrimidine metabolism (ko00240)	[F]	Nucleotide transport and metabolism	CTP synthase N-terminus;; Glutamine amidotransferase class-I;; Peptidase C26	--	F	Nucleotide transport and metabolism	PREDICTED: CTP synthase [Oryza sativa Japonica Group]	molecular function: catalytic activity (GO:0003824);; molecular function: binding (GO:0005488);; biological process: metabolic process (GO:0008152);; biological process: cellular process (GO:0009987);; biological process: single-organism process (GO:0044699)
Os02g0577100	5.36647	312	6.61041	422	6.29612	342	10.9838	634	11.044	521	12.3384	684	0.000881953	0.689429	up	--	--	Molecular Function: zinc ion binding (GO:0008270);; Cellular Component: integral component of membrane (GO:0016021);;	--	--	[A]	RNA processing and modification	Protein of unknown function (DUF3675);; RING-variant domain	Probable E3 ubiquitin ligase SUD1 OS=Arabidopsis thaliana OX=3702 GN=SUD1 PE=1 SV=1	O	Posttranslational modification, protein turnover, chaperones	PREDICTED: uncharacterized protein LOC4329759 [Oryza sativa Japonica Group]	molecular function: binding (GO:0005488);; cellular component: membrane (GO:0016020);; cellular component: membrane part (GO:0044425)
Os08g0276100	114.366	8726	105.995	8884	112.392	8005	80.0564	6063	76.4619	4730	74.1024	5392	2.85951e-10	-0.687867	down	[M]	Cell wall/membrane/envelope biogenesis	Cellular Component: chloroplast thylakoid membrane (GO:0009535);; Biological Process: photosynthetic electron transport in photosystem I (GO:0009773);; Cellular Component: NAD(P)H dehydrogenase complex (plastoquinone) (GO:0010598);; Molecular Function: transferase activity, transferring glycosyl groups (GO:0016757);;	--	--	--	--	Glycosyltransferase family 9 (heptosyltransferase)	Photosynthetic NDH subunit of subcomplex B 1, chloroplastic OS=Arabidopsis thaliana OX=3702 GN=PNSB1 PE=2 SV=1	M	Cell wall/membrane/envelope biogenesis	PREDICTED: photosynthetic NDH subunit of subcomplex B 1, chloroplastic [Oryza sativa Japonica Group]	cellular component: cell (GO:0005623);; cellular component: membrane (GO:0016020);; cellular component: organelle (GO:0043226);; cellular component: organelle part (GO:0044422);; cellular component: cell part (GO:0044464);; biological process: metabolic process (GO:0008152);; biological process: cellular process (GO:0009987);; biological process: single-organism process (GO:0044699);; cellular co…
Os06g0233000	4.75837	125	6.22685	179	7.04771	173	2.96271	77	3.34387	71	1.87247	47	0.00145693	-1.07249	down	--	--	--	--	--	--	--	--	--	--	--	Os06g0233000, partial [Oryza sativa Japonica Group]	--
Os10g0566200	13.9727	342	15.4788	416	15.0479	344	9.93335	241	8.9956	179	8.73442	204	4.45332e-05	-0.807432	down	--	--	Molecular Function: DNA-binding transcription factor activity (GO:0003700);; Cellular Component: nucleus (GO:0005634);; Biological Process: regulation of transcription, DNA-templated (GO:0006355);; Biological Process: regulation of flower development (GO:0009909);; Molecular Function: sequence-specific DNA binding (GO:0043565);;	--	--	--	--	--	Transcription factor TGAL3 OS=Oryza sativa subsp. japonica OX=39947 GN=TGAL3 PE=1 SV=1	--	--	putative transcription factor [Oryza sativa Japonica Group]	molecular function: nucleic acid binding transcription factor activity (GO:0001071);; biological process: biological regulation (GO:0065007);; cellular component: cell (GO:0005623);; cellular component: organelle (GO:0043226);; cellular component: cell part (GO:0044464);; molecular function: binding (GO:0005488)
Os03g0135400	10.8935	1115	14.3046	1608	13.6502	1304	6.28178	638	7.5289	625	8.19438	800	3.48685e-05	-0.918271	down	[K]	Transcription	Cellular Component: plastid (GO:0009536);;	--	--	[R]	General function prediction only	Leucine Rich repeat;; F-box domain	F-box/LRR-repeat protein 10 OS=Arabidopsis thaliana OX=3702 GN=FBL10 PE=2 SV=1	S	Function unknown	Putative F-box protein [Oryza sativa Japonica Group]	cellular component: cell (GO:0005623);; cellular component: organelle (GO:0043226);; cellular component: cell part (GO:0044464)
Os01g0176200	0.832007	64	0.9948	83	0.592655	42	1.83436	140	2.1758	135	2.4108	176	0.000731364	1.04695	up	[G]	Carbohydrate transport and metabolism	Biological Process: flavonoid biosynthetic process (GO:0009813);; Cellular Component: intracellular membrane-bounded organelle (GO:0043231);; Biological Process: flavonoid glucuronidation (GO:0052696);; Molecular Function: quercetin 3-O-glucosyltransferase activity (GO:0080043);; Molecular Function: quercetin 7-O-glucosyltransferase activity (GO:0080044);;	K22771|0|osa:4326220|K22771 flavonol-3-O-L-rhamnoside-7-O-glucosyltransferase [EC:2.4.1.-] | (RefSeq) UDP-glycosyltransferase 73C6	Flavone and flavonol biosynthesis (ko00944)	[GC]	Carbohydrate transport and metabolism;; Energy production and conversion	UDP-glucoronosyl and UDP-glucosyl transferase	UDP-glycosyltransferase 73C3 OS=Arabidopsis thaliana OX=3702 GN=UGT73C3 PE=2 SV=1	S	Function unknown	PREDICTED: UDP-glycosyltransferase 73C6 [Oryza sativa Japonica Group]	biological process: metabolic process (GO:0008152);; cellular component: cell (GO:0005623);; cellular component: organelle (GO:0043226);; cellular component: cell part (GO:0044464);; biological process: cellular process (GO:0009987);; biological process: single-organism process (GO:0044699);; molecular function: catalytic activity (GO:0003824)
Os12g0164450	2.07706	148	4.14011	323	5.34357	354	1.79636	127	1.49364	86	1.77605	121	0.00419844	-1.05506	down	--	--	--	--	--	--	--	Protein BYPASS1-related	--	S	Function unknown	PREDICTED: uncharacterized protein LOC4351588 [Oryza sativa Japonica Group]	--
Os01g0757200	4.96281	388	4.43124	380	6.0739	443	3.55391	276	3.88675	246	3.04589	227	0.00809835	-0.671192	down	[Q]	Secondary metabolites biosynthesis, transport and catabolism	Molecular Function: iron ion binding (GO:0005506);; Biological Process: response to light stimulus (GO:0009416);; Biological Process: gibberellin catabolic process (GO:0045487);; Molecular Function: C-19 gibberellin 2-beta-dioxygenase activity (GO:0052634);; Biological Process: oxidation-reduction process (GO:0055114);;	K04125|0|osa:4325145|K04125 gibberellin 2beta-dioxygenase [EC:1.14.11.13] | (RefSeq) gibberellin 2-beta-dioxygenase	Diterpenoid biosynthesis (ko00904)	[QR]	Secondary metabolites biosynthesis, transport and catabolism;; General function prediction only	2OG-Fe(II) oxygenase superfamily;; non-haem dioxygenase in morphine synthesis N-terminal	Gibberellin 2-beta-dioxygenase OS=Phaseolus coccineus OX=3886 GN=GA2OX1 PE=2 SV=1	S	Function unknown	PREDICTED: gibberellin 2-beta-dioxygenase [Oryza sativa Japonica Group]	molecular function: binding (GO:0005488);; biological process: response to stimulus (GO:0050896);; biological process: metabolic process (GO:0008152);; biological process: cellular process (GO:0009987);; biological process: single-organism process (GO:0044699);; molecular function: catalytic activity (GO:0003824)
Os02g0600650	3.7323	110	2.75182	89	3.42724	94	1.44511	43	1.92235	46	1.6241	46	0.00327217	-0.954026	down	--	--	Cellular Component: integral component of membrane (GO:0016021);;	--	--	--	--	--	--	--	--	Os02g0600650 [Oryza sativa Japonica Group]	cellular component: membrane (GO:0016020);; cellular component: membrane part (GO:0044425)
Os01g0711000	4.71556	399	3.14184	292	4.41674	349	8.6693	727	11.9809	821	7.14464	576	0.00156016	0.884516	up	[C]	Energy production and conversion	Molecular Function: ATP binding (GO:0005524);; Biological Process: ATP biosynthetic process (GO:0006754);; Biological Process: proton transmembrane transport (GO:0015991);; Molecular Function: ATPase-coupled transmembrane transporter activity (GO:0016820);; Cellular Component: proton-transporting V-type ATPase, V1 domain (GO:0033180);;	K02147|0|osa:4327833|K02147 V-type H+-transporting ATPase subunit B | (RefSeq) V-type proton ATPase subunit B 2 isoform X1	Oxidative phosphorylation (ko00190);; Phagosome (ko04145)	[C]	Energy production and conversion	ATP synthase alpha/beta family, nucleotide-binding domain;; ATP synthase alpha/beta family, beta-barrel domain	V-type proton ATPase subunit B2 OS=Arabidopsis thaliana OX=3702 GN=VHA-B2 PE=1 SV=1	C	Energy production and conversion	PREDICTED: V-type proton ATPase subunit B 2 isoform X2 [Oryza sativa Japonica Group]	molecular function: binding (GO:0005488);; biological process: metabolic process (GO:0008152);; biological process: cellular process (GO:0009987);; biological process: single-organism process (GO:0044699);; biological process: localization (GO:0051179);; molecular function: catalytic activity (GO:0003824);; molecular function: transporter activity (GO:0005215);; cellular component: membrane (GO:0…
Os01g0882500	116.522	4542	123.443	5285	126.822	4614	86.0778	3330	87.485	2765	93.1569	3463	2.22564e-05	-0.613568	down	--	--	Cellular Component: mitochondrion (GO:0005739);; Cellular Component: chloroplast thylakoid membrane (GO:0009535);; Biological Process: defense response to fungus, incompatible interaction (GO:0009817);; Cellular Component: chloroplast envelope (GO:0009941);; Biological Process: NADH dehydrogenase complex (plastoquinone) assembly (GO:0010258);; Molecular Function: oxidoreductase activity, acting o…	--	--	--	--	NADH-quinone oxidoreductase cyanobacterial subunit N	NAD(P)H-quinone oxidoreductase subunit N, chloroplastic OS=Arabidopsis thaliana OX=3702 GN=ndhN PE=2 SV=1	C	Energy production and conversion	PREDICTED: NAD(P)H-quinone oxidoreductase subunit N, chloroplastic [Oryza sativa Japonica Group]	cellular component: cell (GO:0005623);; cellular component: organelle (GO:0043226);; cellular component: cell part (GO:0044464);; cellular component: membrane (GO:0016020);; cellular component: organelle part (GO:0044422);; biological process: immune system process (GO:0002376);; biological process: response to stimulus (GO:0050896);; biological process: multi-organism process (GO:0051704);; biol…
Os04g0206200	118.645	17307	139.008	22261	141.782	19276	97.0504	14053	84.4746	9986	97.2415	13520	0.000132532	-0.664041	down	[L]	Replication, recombination and repair	Biological Process: telomere maintenance (GO:0000723);; Molecular Function: DNA helicase activity (GO:0003678);; Molecular Function: ATP binding (GO:0005524);; Biological Process: DNA repair (GO:0006281);; Biological Process: DNA duplex unwinding (GO:0032508);;	--	--	[D]	Cell cycle control, cell division, chromosome partitioning	Helicase	--	L	Replication, recombination and repair	Os04g0206200, partial [Oryza sativa Japonica Group]	biological process: metabolic process (GO:0008152);; biological process: cellular process (GO:0009987);; biological process: biological regulation (GO:0065007);; biological process: cellular component organization or biogenesis (GO:0071840);; molecular function: catalytic activity (GO:0003824);; molecular function: binding (GO:0005488);; biological process: response to stimulus (GO:0050896)
Os03g0337200	27.2418	2625	30.2166	3188	27.3696	2463	16.5392	1590	20.039	1574	23.5209	2151	0.00251393	-0.624124	down	--	--	Cellular Component: mitochondrion (GO:0005739);; Cellular Component: integral component of membrane (GO:0016021);;	--	--	--	--	--	--	--	--	Os03g0337200 [Oryza sativa Japonica Group]	cellular component: cell (GO:0005623);; cellular component: organelle (GO:0043226);; cellular component: cell part (GO:0044464);; cellular component: membrane (GO:0016020);; cellular component: membrane part (GO:0044425)
Os11g0550800	83.2901	2146	76.3901	2162	76.7255	1845	50.1792	1283	21.8079	456	19.8234	487	8.53149e-05	-1.26151	down	--	--	Molecular Function: structural constituent of ribosome (GO:0003735);; Cellular Component: ribosome (GO:0005840);; Biological Process: translation (GO:0006412);; Cellular Component: chloroplast (GO:0009507);; Molecular Function: rRNA binding (GO:0019843);;	K19035|2.16592e-41|osa:4350706|K19035 50S ribosomal protein 6 | (RefSeq) 50S ribosomal protein 6, chloroplastic	--	--	--	Family of unknown function (DUF5323)	50S ribosomal protein 6, chloroplastic OS=Arabidopsis thaliana OX=3702 GN=PSRP6 PE=3 SV=1	S	Function unknown	PREDICTED: 50S ribosomal protein 6, chloroplastic [Oryza sativa Japonica Group]	molecular function: structural molecule activity (GO:0005198);; cellular component: cell (GO:0005623);; cellular component: macromolecular complex (GO:0032991);; cellular component: organelle (GO:0043226);; cellular component: cell part (GO:0044464);; biological process: metabolic process (GO:0008152);; biological process: cellular process (GO:0009987);; molecular function: binding (GO:0005488)
Os03g0235000	6.19416	261	5.38402	249	3.91207	154	15.603	652	10.855	371	20.6993	832	2.04025e-05	1.23484	up	--	--	Molecular Function: peroxidase activity (GO:0004601);; Cellular Component: extracellular region (GO:0005576);; Biological Process: response to oxidative stress (GO:0006979);; Molecular Function: heme binding (GO:0020037);; Biological Process: hydrogen peroxide catabolic process (GO:0042744);; Molecular Function: metal ion binding (GO:0046872);; Biological Process: oxidation-reduction process (GO:…	K00430|1.09405e-143|dosa:Os03t0235000-01|K00430 peroxidase [EC:1.11.1.7] | (RefSeq) Os03g0235000; Similar to Peroxidase.	Phenylpropanoid biosynthesis (ko00940)	--	--	Peroxidase	Peroxidase 54 OS=Arabidopsis thaliana OX=3702 GN=PER54 PE=2 SV=1	G	Carbohydrate transport and metabolism	Os03g0235000, partial [Oryza sativa Japonica Group]	molecular function: catalytic activity (GO:0003824);; molecular function: antioxidant activity (GO:0016209);; biological process: metabolic process (GO:0008152);; biological process: cellular process (GO:0009987);; biological process: single-organism process (GO:0044699);; biological process: response to stimulus (GO:0050896);; biological process: detoxification (GO:0098754);; cellular component:…
Os07g0686300	10.7009	426	12.5611	549	8.33717	310	6.68611	264	6.1722	199	4.33216	165	0.000426849	-0.933826	down	--	--	Biological Process: protein polyubiquitination (GO:0000209);; Cellular Component: plasma membrane (GO:0005886);; Molecular Function: zinc ion binding (GO:0008270);; Biological Process: ubiquitin-dependent protein catabolic process (GO:0042787);; Biological Process: proteasome-mediated ubiquitin-dependent protein catabolic process (GO:0043161);; Biological Process: root development (GO:0048364);; …	K16282|1.84749e-57|osa:4344335|K16282 E3 ubiquitin-protein ligase RHA2 [EC:2.3.2.27] | (RefSeq) RING-H2 finger protein ATL45	--	[O]	Posttranslational modification, protein turnover, chaperones	Ring finger domain;; RING-like zinc finger;; Zinc finger, C3HC4 type (RING finger);; Zinc finger, C3HC4 type (RING finger)	E3 ubiquitin-protein ligase RHA2A OS=Arabidopsis thaliana OX=3702 GN=RHA2A PE=1 SV=1	O	Posttranslational modification, protein turnover, chaperones	PREDICTED: RING-H2 finger protein ATL45 [Oryza sativa Japonica Group]	biological process: metabolic process (GO:0008152);; biological process: cellular process (GO:0009987);; cellular component: cell (GO:0005623);; cellular component: membrane (GO:0016020);; cellular component: cell part (GO:0044464);; molecular function: binding (GO:0005488);; biological process: developmental process (GO:0032502);; biological process: single-organism process (GO:0044699);; molecu…
Os03g0786900	7.53918	1486	7.61372	1648	6.90397	1270	11.292	2208	13.8468	2212	13.2389	2487	0.000186255	0.60413	up	--	--	Cellular Component: phagophore assembly site (GO:0000407);; Biological Process: endoplasmic reticulum to Golgi vesicle-mediated transport (GO:0006888);; Cellular Component: plastid (GO:0009536);; Cellular Component: integral component of membrane (GO:0016021);; Biological Process: autophagy of peroxisome (GO:0030242);; Cellular Component: cytoplasmic vesicle (GO:0031410);; Biological Process: cyt…	K20305|0|dosa:Os03t0786900-01|K20305 trafficking protein particle complex subunit 8 | (RefSeq) Os03g0786900; Tetratricopeptide-like helical domain containing protein.	--	[D]	Cell cycle control, cell division, chromosome partitioning	ER-Golgi trafficking TRAPP I complex 85 kDa subunit	--	S	Function unknown	Os03g0786900, partial [Oryza sativa Japonica Group]	cellular component: cell (GO:0005623);; cellular component: cell part (GO:0044464);; biological process: localization (GO:0051179);; cellular component: organelle (GO:0043226);; cellular component: membrane (GO:0016020);; cellular component: membrane part (GO:0044425);; biological process: metabolic process (GO:0008152);; biological process: cellular process (GO:0009987);; cellular component: mac…
Os10g0390600	5.7394	435	4.66886	389	3.96073	281	3.69044	278	2.51862	155	2.58412	187	0.00229114	-0.787045	down	[E]	Amino acid transport and metabolism	Molecular Function: transaminase activity (GO:0008483);; Biological Process: biosynthetic process (GO:0009058);; Molecular Function: pyridoxal phosphate binding (GO:0030170);;	K00814|0|osa:4348525|K00814 alanine transaminase [EC:2.6.1.2] | (RefSeq) alanine aminotransferase 2	Arginine biosynthesis (ko00220);; Alanine, aspartate and glutamate metabolism (ko00250);; Carbon fixation in photosynthetic organisms (ko00710);; Carbon metabolism (ko01200);; 2-Oxocarboxylic acid metabolism (ko01210);; Biosynthesis of amino acids (ko01230)	[E]	Amino acid transport and metabolism	Aminotransferase class I and II	Alanine aminotransferase 2 OS=Hordeum vulgare OX=4513 PE=1 SV=1	E	Amino acid transport and metabolism	PREDICTED: alanine aminotransferase 2 [Oryza sativa Japonica Group]	molecular function: catalytic activity (GO:0003824);; biological process: metabolic process (GO:0008152);; molecular function: binding (GO:0005488)
Os09g0482200	5.9662	429	9.62836	760	8.49474	570	4.32894	309	5.12077	299	4.56107	313	0.0015204	-0.854232	down	--	--	Molecular Function: DNA binding (GO:0003677);; Molecular Function: aspartic-type endopeptidase activity (GO:0004190);; Biological Process: proteolysis (GO:0006508);; Biological Process: protein catabolic process (GO:0030163);;	--	--	[O]	Posttranslational modification, protein turnover, chaperones	Xylanase inhibitor N-terminal;; Xylanase inhibitor C-terminal;; Eukaryotic aspartyl protease	Aspartyl protease family protein At5g10770 OS=Arabidopsis thaliana OX=3702 GN=At5g10770 PE=2 SV=1	O	Posttranslational modification, protein turnover, chaperones	PREDICTED: protein ASPARTIC PROTEASE IN GUARD CELL 1-like [Oryza sativa Japonica Group]	molecular function: binding (GO:0005488);; molecular function: catalytic activity (GO:0003824);; biological process: metabolic process (GO:0008152)
Os06g0166400	7.28932	328	5.45186	269	4.65409	195	12.0132	535	14.7089	536	10.9136	467	0.000337402	0.862511	up	--	--	Molecular Function: DNA binding (GO:0003677);; Molecular Function: DNA-binding transcription factor activity (GO:0003700);; Cellular Component: nucleus (GO:0005634);; Biological Process: regulation of transcription, DNA-templated (GO:0006355);;	K09286|1.35738e-47|osa:4340244|K09286 EREBP-like factor | (RefSeq) ethylene-responsive transcription factor RAP2-9	--	--	--	AP2 domain	Ethylene-responsive transcription factor RAP2-10 OS=Arabidopsis thaliana OX=3702 GN=RAP2-10 PE=2 SV=1	K	Transcription	PREDICTED: ethylene-responsive transcription factor RAP2-9 [Oryza sativa Japonica Group]	molecular function: binding (GO:0005488);; molecular function: nucleic acid binding transcription factor activity (GO:0001071);; biological process: biological regulation (GO:0065007);; cellular component: cell (GO:0005623);; cellular component: organelle (GO:0043226);; cellular component: cell part (GO:0044464)
Os02g0204500	12.0329	1480	14.1686	1892	12.4018	1495	9.13039	1159	9.09008	923	9.50628	1125	0.000119072	-0.613398	down	--	--	--	--	--	--	--	ENT domain;; Agenet domain	--	S	Function unknown	PREDICTED: uncharacterized protein LOC9266462 [Oryza sativa Japonica Group]	--
Os08g0130400	21.4793	1790	28.2945	2590	31.2125	2428	15.4031	1274	15.0072	1014	17.1486	1363	0.000104787	-0.873283	down	[IQ]	Lipid transport and metabolism;; Secondary metabolites biosynthesis, transport and catabolism	Molecular Function: catalytic activity (GO:0003824);; Cellular Component: peroxisome (GO:0005777);; Cellular Component: chloroplast (GO:0009507);; Biological Process: phylloquinone biosynthetic process (GO:0042372);;	K14760|0|osa:4344589|K14760 acyl-activating enzyme 14 [EC:6.2.1.26] | (RefSeq) 2-succinylbenzoate--CoA ligase, chloroplastic/peroxisomal	Ubiquinone and other terpenoid-quinone biosynthesis (ko00130)	[I]	Lipid transport and metabolism	AMP-binding enzyme;; AMP-binding enzyme;; AMP-binding enzyme C-terminal domain	2-succinylbenzoate--CoA ligase, chloroplastic/peroxisomal OS=Arabidopsis thaliana OX=3702 GN=AAE14 PE=1 SV=1	IQ	Lipid transport and metabolism;; Secondary metabolites biosynthesis, transport and catabolism	PREDICTED: 2-succinylbenzoate--CoA ligase, chloroplastic/peroxisomal [Oryza sativa Japonica Group]	molecular function: catalytic activity (GO:0003824);; cellular component: cell (GO:0005623);; cellular component: organelle (GO:0043226);; cellular component: cell part (GO:0044464);; biological process: metabolic process (GO:0008152);; biological process: cellular process (GO:0009987);; biological process: single-organism process (GO:0044699)
Os03g0729000	1.4936	133	1.94683	190	2.539	210	7.24277	636	5.24639	377	3.73491	316	0.00176021	1.02617	up	[O]	Posttranslational modification, protein turnover, chaperones	Biological Process: proteolysis (GO:0006508);; Molecular Function: metallopeptidase activity (GO:0008237);; Cellular Component: integral component of membrane (GO:0016021);; Cellular Component: chloroplast membrane (GO:0031969);;	--	--	--	--	--	Probable zinc metalloprotease EGY3, chloroplastic OS=Oryza sativa subsp. japonica OX=39947 GN=EGY3 PE=2 SV=1	M	Cell wall/membrane/envelope biogenesis	PREDICTED: probable zinc metalloprotease EGY3, chloroplastic isoform X2 [Oryza sativa Japonica Group]	biological process: metabolic process (GO:0008152);; molecular function: catalytic activity (GO:0003824);; cellular component: membrane (GO:0016020);; cellular component: membrane part (GO:0044425);; cellular component: cell (GO:0005623);; cellular component: organelle (GO:0043226);; cellular component: organelle part (GO:0044422);; cellular component: cell part (GO:0044464)
Os09g0278700	7.7295	303	11.0321	475	12.3947	453	4.52285	176	3.69173	118	3.43541	129	3.70868e-07	-1.38611	down	--	--	--	--	--	--	--	--	--	--	--	PREDICTED: uncharacterized protein LOC107276982 [Oryza sativa Japonica Group]	--
Os04g0668900	9.47136	668	8.68486	673	9.79823	645	14.8918	1042	20.0157	1144	14.8255	997	0.00433391	0.614408	up	--	--	Cellular Component: plastid (GO:0009536);; Cellular Component: thylakoid (GO:0009579);; Biological Process: plastid organization (GO:0009657);; Molecular Function: alternative oxidase activity (GO:0009916);; Cellular Component: integral component of membrane (GO:0016021);; Biological Process: carotenoid biosynthetic process (GO:0016117);; Molecular Function: metal ion binding (GO:0046872);; Biolo…	K17893|0|osa:4337339|K17893 ubiquinol oxidase [EC:1.10.3.11] | (RefSeq) ubiquinol oxidase 4, chloroplastic/chromoplastic	--	--	--	Alternative oxidase	Ubiquinol oxidase 4, chloroplastic/chromoplastic OS=Arabidopsis thaliana OX=3702 GN=AOX4 PE=1 SV=2	S	Function unknown	PREDICTED: ubiquinol oxidase 4, chloroplastic/chromoplastic [Oryza sativa Japonica Group]	cellular component: cell (GO:0005623);; cellular component: organelle (GO:0043226);; cellular component: cell part (GO:0044464);; biological process: cellular process (GO:0009987);; biological process: cellular component organization or biogenesis (GO:0071840);; molecular function: catalytic activity (GO:0003824);; biological process: metabolic process (GO:0008152);; biological process: single-or…
Os03g0278900	636.991	27557	753.517	35807	817.909	33027	450.895	19361	487.902	17114	491.087	20261	3.11607e-05	-0.763284	down	[C]	Energy production and conversion	Cellular Component: chloroplast thylakoid membrane (GO:0009535);; Biological Process: response to cytokinin (GO:0009735);; Cellular Component: chloroplast envelope (GO:0009941);; Molecular Function: proton transmembrane transporter activity (GO:0015078);; Biological Process: ATP synthesis coupled proton transport (GO:0015986);; Cellular Component: integral component of membrane (GO:0016021);; Cel…	K02109|1.00776e-70|osa:4332431|K02109 F-type H+-transporting ATPase subunit b | (RefSeq) ATP synthase subunit b', chloroplastic	Oxidative phosphorylation (ko00190);; Photosynthesis (ko00195)	--	--	ATP synthase B/B' CF(0)	ATP synthase subunit b&apos;, chloroplastic OS=Spinacia oleracea OX=3562 GN=ATPG PE=1 SV=2	U	Intracellular trafficking, secretion, and vesicular transport	PREDICTED: ATP synthase subunit b&apos;, chloroplastic [Oryza sativa Japonica Group]	cellular component: cell (GO:0005623);; cellular component: membrane (GO:0016020);; cellular component: organelle (GO:0043226);; cellular component: organelle part (GO:0044422);; cellular component: cell part (GO:0044464);; biological process: response to stimulus (GO:0050896);; molecular function: transporter activity (GO:0005215);; biological process: localization (GO:0051179);; biological proc…
Os04g0655300	12.8838	1475	12.5773	1581	11.118	1188	17.0539	1937	24.6702	2289	21.6767	2366	0.00533281	0.586669	up	--		Molecular Function: protein serine/threonine kinase activity (GO:0004674);; Molecular Function: ATP binding (GO:0005524);; Cellular Component: mitochondrion (GO:0005739);; Biological Process: protein phosphorylation (GO:0006468);; Cellular Component: plastid (GO:0009536);; Cellular Component: integral component of membrane (GO:0016021);; Molecular Function: carbohydrate binding (GO:0030246);;	--	--	--	--	Protein tyrosine kinase;; Protein kinase domain	Rust resistance kinase Lr10 OS=Triticum aestivum OX=4565 GN=LRK10 PE=2 SV=1	T	Signal transduction mechanisms	PREDICTED: G-type lectin S-receptor-like serine/threonine-protein kinase SD2-5 isoform X1 [Oryza sativa Japonica Group]	molecular function: catalytic activity (GO:0003824);; biological process: metabolic process (GO:0008152);; biological process: cellular process (GO:0009987);; molecular function: binding (GO:0005488);; cellular component: cell (GO:0005623);; cellular component: organelle (GO:0043226);; cellular component: cell part (GO:0044464);; cellular component: membrane (GO:0016020);; cellular component: mem…
Os01g0278200	5.69497	425	7.68338	629	7.61932	530	4.64016	343	4.92195	298	4.56045	324	0.0038911	-0.690152	down	--	--	Molecular Function: nuclear export signal receptor activity (GO:0005049);; Cellular Component: nuclear pore (GO:0005643);; Biological Process: protein export from nucleus (GO:0006611);; Molecular Function: Ran GTPase binding (GO:0008536);; Cellular Component: plastid (GO:0009536);; Cellular Component: integral component of membrane (GO:0016021);;	--	--	[YU]	Nuclear structure;; Intracellular trafficking, secretion, and vesicular transport	--	--	--	--	PREDICTED: laforin, isoform 9-like [Oryza sativa Japonica Group]	molecular function: transporter activity (GO:0005215);; biological process: localization (GO:0051179);; cellular component: cell (GO:0005623);; cellular component: macromolecular complex (GO:0032991);; cellular component: organelle (GO:0043226);; cellular component: organelle part (GO:0044422);; cellular component: cell part (GO:0044464);; molecular function: binding (GO:0005488);; cellular compo…
Os08g0104600	1336.33	50473	1658.12	68792	1925.61	67885	919.003	34451	934.174	28607	1015.94	36593	2.12257e-05	-0.891833	down	[C]	Energy production and conversion	Molecular Function: electron transfer activity (GO:0009055);; Cellular Component: chloroplast (GO:0009507);; Biological Process: electron transport chain (GO:0022900);; Molecular Function: metal ion binding (GO:0046872);; Molecular Function: 2 iron, 2 sulfur cluster binding (GO:0051537);;	K02639|3.39369e-66|osa:4344439|K02639 ferredoxin | (RefSeq) ferredoxin-1, chloroplastic	Photosynthesis (ko00195)	--	--	2Fe-2S iron-sulfur cluster binding domain	Ferredoxin-1, chloroplastic OS=Oryza sativa subsp. japonica OX=39947 GN=ADI1 PE=1 SV=1	C	Energy production and conversion	PREDICTED: ferredoxin-1, chloroplastic [Oryza sativa Japonica Group]	molecular function: electron carrier activity (GO:0009055);; cellular component: cell (GO:0005623);; cellular component: organelle (GO:0043226);; cellular component: cell part (GO:0044464);; biological process: metabolic process (GO:0008152);; biological process: cellular process (GO:0009987);; biological process: single-organism process (GO:0044699);; molecular function: binding (GO:0005488)
Os07g0509700	14.3866	782	13.9909	835	16.4028	832	9.88511	533	9.24974	408	8.58386	445	4.15411e-06	-0.823366	down	[S]	Function unknown	Molecular Function: ATP-dependent peptidase activity (GO:0004176);; Biological Process: proteolysis (GO:0006508);; Cellular Component: plastid (GO:0009536);;	--	--	[O]	Posttranslational modification, protein turnover, chaperones	ATP-dependent protease La (LON) substrate-binding domain	--	O	Posttranslational modification, protein turnover, chaperones	PREDICTED: lon protease [Oryza sativa Japonica Group]	molecular function: catalytic activity (GO:0003824);; biological process: metabolic process (GO:0008152);; cellular component: cell (GO:0005623);; cellular component: organelle (GO:0043226);; cellular component: cell part (GO:0044464)
Os05g0275000	17.8357	2369	19.159	2796	21.1633	2624	14.1061	1860	13.062	1407	13.0083	1648	3.61561e-05	-0.681188	down	--	--	--	K17710|0|osa:9271043|K17710 pentatricopeptide repeat domain-containing protein 1 | (RefSeq) pentatricopeptide repeat-containing protein At2g18940, chloroplastic	--	[R]	General function prediction only	PPR repeat family;; PPR repeat;; PPR repeat;; Pentatricopeptide repeat domain;; Pentacotripeptide-repeat region of PRORP;; Tetratricopeptide repeat;; Tetratricopeptide repeat;; Tetratricopeptide repeat;; Evolutionarily conserved signalling intermediate in Toll pathway;; Bacterial transcriptional activator domain	Pentatricopeptide repeat-containing protein At2g18940, chloroplastic OS=Arabidopsis thaliana OX=3702 GN=At2g18940 PE=2 SV=1	S	Function unknown	PREDICTED: pentatricopeptide repeat-containing protein At2g18940, chloroplastic [Oryza sativa Japonica Group]	--
Os07g0549200	1.64015	89	1.14774	68	1.38112	70	3.29949	173	2.80159	123	3.31075	171	0.00173002	0.876028	up	--	--	Cellular Component: mitochondrion (GO:0005739);; Molecular Function: zinc ion binding (GO:0008270);; Cellular Component: chloroplast (GO:0009507);;	--	--	--	--	PPR repeat family;; PPR repeat;; Pentatricopeptide repeat domain;; PPR repeat	Protein THYLAKOID ASSEMBLY 8-like, chloroplastic OS=Arabidopsis thaliana OX=3702 GN=THA8L PE=1 SV=1	S	Function unknown	PREDICTED: pentatricopeptide repeat-containing protein At3g46870 [Oryza sativa Japonica Group]	cellular component: cell (GO:0005623);; cellular component: organelle (GO:0043226);; cellular component: cell part (GO:0044464);; molecular function: binding (GO:0005488)
Os03g0704700	7.03634	739	5.89407	680	6.06825	595	12.9288	1348	13.7043	1167	12.2116	1223	2.2674e-09	0.834341	up	--	--	Cellular Component: plastid (GO:0009536);;	K20456|0|osa:9270471|K20456 oxysterol-binding protein 1 | (RefSeq) oxysterol-binding protein-related protein 1C isoform X1	--	[I]	Lipid transport and metabolism	Oxysterol-binding protein	Oxysterol-binding protein-related protein 1C OS=Arabidopsis thaliana OX=3702 GN=ORP1C PE=2 SV=1	S	Function unknown	Oxysterol-binding protein, expressed [Oryza sativa Japonica Group]	cellular component: cell (GO:0005623);; cellular component: organelle (GO:0043226);; cellular component: cell part (GO:0044464)
Os08g0434632	7.18222	845	5.03252	650	3.92659	431	25.5728	2984	13.0344	1243	9.93807	1115	0.000784023	1.1389	up	[N]	Cell motility	Cellular Component: Golgi membrane (GO:0000139);; Cellular Component: integral component of membrane (GO:0016021);; Molecular Function: transferase activity, transferring glycosyl groups (GO:0016757);; Biological Process: cell wall organization (GO:0071555);;	K13680|2.0373e-153|osa:4345658|K13680 beta-mannan synthase [EC:2.4.1.32] | (RefSeq) probable mannan synthase 11 isoform X1	--	--	--	Glycosyl transferase family 2;; Glycosyl transferase family group 2	Probable mannan synthase 11 OS=Oryza sativa subsp. japonica OX=39947 GN=CSLA11 PE=2 SV=1	M	Cell wall/membrane/envelope biogenesis	PREDICTED: probable mannan synthase 11 isoform X2 [Oryza sativa Japonica Group]	cellular component: cell (GO:0005623);; cellular component: membrane (GO:0016020);; cellular component: organelle (GO:0043226);; cellular component: organelle part (GO:0044422);; cellular component: cell part (GO:0044464);; cellular component: membrane part (GO:0044425);; molecular function: catalytic activity (GO:0003824);; biological process: cellular process (GO:0009987);; biological process: …
Os06g0543400	24.1411	2031	31.1688	2880	29.3164	2302	14.0535	1174	11.871	810	11.8805	953	4.99909e-12	-1.26194	down	[M]	Cell wall/membrane/envelope biogenesis	Molecular Function: protein serine/threonine kinase activity (GO:0004674);; Molecular Function: ATP binding (GO:0005524);; Biological Process: protein phosphorylation (GO:0006468);; Biological Process: signal transduction (GO:0007165);;	--	--	[T]	Signal transduction mechanisms	Protein kinase domain;; Protein tyrosine kinase;; NAF domain;; Kinase-like;; Phosphotransferase enzyme family	CBL-interacting protein kinase 25 OS=Oryza sativa subsp. japonica OX=39947 GN=CIPK25 PE=2 SV=1	T	Signal transduction mechanisms	PREDICTED: CBL-interacting protein kinase 25 [Oryza sativa Japonica Group]	molecular function: catalytic activity (GO:0003824);; biological process: metabolic process (GO:0008152);; biological process: cellular process (GO:0009987);; molecular function: binding (GO:0005488);; biological process: biological regulation (GO:0065007)
Os01g0585300	96.8173	3260	93.6828	3465	109.428	3439	79.7321	2664	61.4909	1679	66.9261	2149	0.000253147	-0.668739	down	--	--	Cellular Component: plastid (GO:0009536);; Cellular Component: integral component of membrane (GO:0016021);;	--	--	--	--	Protein of unknown function (DUF1118)	--	S	Function unknown	PREDICTED: uncharacterized protein LOC4327654 [Oryza sativa Japonica Group]	cellular component: cell (GO:0005623);; cellular component: organelle (GO:0043226);; cellular component: cell part (GO:0044464);; cellular component: membrane (GO:0016020);; cellular component: membrane part (GO:0044425)
Os03g0232400	10.3225	328	12.5152	436	9.94816	295	18.9071	595	21.0238	541	18.7689	568	0.00183542	0.626419	up	--	--	Cellular Component: extracellular region (GO:0005576);; Molecular Function: growth factor activity (GO:0008083);; Biological Process: cell population proliferation (GO:0008283);;	--	--	--	--	Phytosulfokine precursor protein (PSK)	Phytosulfokines 2 OS=Arabidopsis thaliana OX=3702 GN=PSK2 PE=2 SV=1	S	Function unknown	PREDICTED: phytosulfokines 4-like [Oryza sativa Japonica Group]	cellular component: extracellular region (GO:0005576);; molecular function: binding (GO:0005488);; biological process: single-organism process (GO:0044699)
Os03g0781700	12.0987	587	11.1945	597	8.70983	395	19.9893	962	17.3005	681	20.2016	935	0.000725447	0.642118	up	--	--	Cellular Component: endoplasmic reticulum membrane (GO:0005789);; Cellular Component: integral component of membrane (GO:0016021);;	--	--	[U]	Intracellular trafficking, secretion, and vesicular transport	Reticulon	Reticulon-like protein B8 OS=Arabidopsis thaliana OX=3702 GN=RTNLB8 PE=2 SV=1	U	Intracellular trafficking, secretion, and vesicular transport	hypothetical protein OsI_13754 [Oryza sativa Indica Group]	cellular component: cell (GO:0005623);; cellular component: membrane (GO:0016020);; cellular component: organelle (GO:0043226);; cellular component: organelle part (GO:0044422);; cellular component: membrane part (GO:0044425);; cellular component: cell part (GO:0044464)
Os01g0762300	23.1945	544	24.9478	643	23.1715	507	15.7124	366	15.0163	286	17.8742	400	0.000221007	-0.685988	down	--	--	Cellular Component: integral component of membrane (GO:0016021);;	--	--	--	--	--	--	S	Function unknown	Os01g0762300, partial [Oryza sativa Japonica Group]	cellular component: membrane (GO:0016020);; cellular component: membrane part (GO:0044425)
Os12g0280801	18.3794	2055	16.448	2020	17.7906	1857	13.5915	1509	10.0756	914	10.2607	1094	2.0398e-05	-0.76578	down	--	--	--	--	--	--	--	Domain of unknown function (DUF834)	--	--	--	Os12g0280801, partial [Oryza sativa Japonica Group]	--
Os03g0319400	69.3416	7133	84.462	9251	95.499	8965	34.4775	3453	40.6687	3277	31.5572	3007	1.73513e-11	-1.32061	down	[R]	General function prediction only	Molecular Function: protein serine/threonine kinase activity (GO:0004674);; Molecular Function: ATP binding (GO:0005524);; Cellular Component: nucleus (GO:0005634);; Cellular Component: mitochondrion (GO:0005739);; Cellular Component: cytosol (GO:0005829);; Biological Process: protein phosphorylation (GO:0006468);; Biological Process: intracellular signal transduction (GO:0035556);;	--	--	[T]	Signal transduction mechanisms	Protein kinase domain;; Protein tyrosine kinase;; NAF domain;; Kinase-like;; Protein kinase domain	CBL-interacting protein kinase 31 OS=Oryza sativa subsp. japonica OX=39947 GN=CIPK31 PE=1 SV=1	T	Signal transduction mechanisms	PREDICTED: CBL-interacting protein kinase 31 isoform X1 [Oryza sativa Japonica Group]	molecular function: catalytic activity (GO:0003824);; biological process: metabolic process (GO:0008152);; biological process: cellular process (GO:0009987);; molecular function: binding (GO:0005488);; cellular component: cell (GO:0005623);; cellular component: organelle (GO:0043226);; cellular component: cell part (GO:0044464);; biological process: signaling (GO:0023052);; biological process: si…
Os11g0416900	19.891	3183	23.2713	4091	23.0468	3442	11.3278	1799	16.3371	2120	17.038	2600	0.00479844	-0.678769	down	[V]	Defense mechanisms	Molecular Function: ATP binding (GO:0005524);; Cellular Component: plasma membrane (GO:0005886);; Cellular Component: integral component of membrane (GO:0016021);; Molecular Function: ATPase-coupled transmembrane transporter activity (GO:0042626);; Biological Process: transmembrane transport (GO:0055085);;	--	--	[Q]	Secondary metabolites biosynthesis, transport and catabolism	ABC transporter	ABC transporter G family member 28 OS=Arabidopsis thaliana OX=3702 GN=ABCG28 PE=3 SV=1	V	Defense mechanisms	PREDICTED: ABC transporter G family member 28 [Oryza sativa Japonica Group]	molecular function: binding (GO:0005488);; cellular component: cell (GO:0005623);; cellular component: membrane (GO:0016020);; cellular component: cell part (GO:0044464);; cellular component: membrane part (GO:0044425);; molecular function: catalytic activity (GO:0003824);; molecular function: transporter activity (GO:0005215);; biological process: localization (GO:0051179)
Os02g0783700	20.8258	1643	10.543	914	10.0588	741	47.461	3717	67.194	4298	37.5997	2829	1.44584e-06	1.44221	up	[E]	Amino acid transport and metabolism	Cellular Component: mitochondrion (GO:0005739);; Cellular Component: integral component of membrane (GO:0016021);; Molecular Function: oxidoreductase activity (GO:0016491);; Biological Process: oxidation-reduction process (GO:0055114);;	K14157|0|osa:4330940|K14157 alpha-aminoadipic semialdehyde synthase [EC:1.5.1.8 1.5.1.9] | (RefSeq) alpha-aminoadipic semialdehyde synthase	Lysine degradation (ko00310)	[E]	Amino acid transport and metabolism	LOR/SDH bifunctional enzyme conserved region	Alpha-aminoadipic semialdehyde synthase OS=Arabidopsis thaliana OX=3702 GN=LKR/SDH PE=1 SV=1	E	Amino acid transport and metabolism	PREDICTED: alpha-aminoadipic semialdehyde synthase [Oryza sativa Japonica Group]	cellular component: cell (GO:0005623);; cellular component: organelle (GO:0043226);; cellular component: cell part (GO:0044464);; cellular component: membrane (GO:0016020);; cellular component: membrane part (GO:0044425);; molecular function: catalytic activity (GO:0003824);; biological process: metabolic process (GO:0008152);; biological process: single-organism process (GO:0044699)
Os09g0439500	56.0804	2299	44.5961	2008	44.0937	1687	36.85	1499	24.6933	821	28.0561	1097	9.19693e-05	-0.804526	down	--	--	Biological Process: response to light stimulus (GO:0009416);; Cellular Component: photosystem I (GO:0009522);; Cellular Component: chloroplast thylakoid membrane (GO:0009535);; Biological Process: photosynthesis, light harvesting in photosystem I (GO:0009768);; Cellular Component: chloroplast envelope (GO:0009941);; Cellular Component: plastoglobule (GO:0010287);; Cellular Component: integral com…	K08908|0|osa:4347166|K08908 light-harvesting complex I chlorophyll a/b binding protein 2 | (RefSeq) chlorophyll a-b binding protein, chloroplastic	Photosynthesis - antenna proteins (ko00196)	--	--	Chlorophyll A-B binding protein	Photosystem I chlorophyll a/b-binding protein 6, chloroplastic OS=Arabidopsis thaliana OX=3702 GN=LHCA6 PE=1 SV=1	S	Function unknown	PREDICTED: chlorophyll a-b binding protein, chloroplastic [Oryza sativa Japonica Group]	biological process: response to stimulus (GO:0050896);; cellular component: cell (GO:0005623);; cellular component: membrane (GO:0016020);; cellular component: macromolecular complex (GO:0032991);; cellular component: membrane part (GO:0044425);; cellular component: cell part (GO:0044464);; cellular component: organelle (GO:0043226);; cellular component: organelle part (GO:0044422);; biological p…
Os03g0326100	1.52272	183	1.16648	154	1.17382	132	3.10323	370	3.22654	314	2.93755	337	3.84124e-07	1.0204	up	--	--	Molecular Function: magnesium ion binding (GO:0000287);; Molecular Function: ATPase-coupled intramembrane lipid transporter activity (GO:0004012);; Molecular Function: ATP binding (GO:0005524);; Cellular Component: plasma membrane (GO:0005886);; Cellular Component: integral component of membrane (GO:0016021);; Biological Process: phospholipid translocation (GO:0045332);;	K14802|0|osa:4332708|K14802 phospholipid-transporting ATPase [EC:7.6.2.1] | (RefSeq) phospholipid-transporting ATPase 1	--	[R]	General function prediction only	Phospholipid-translocating ATPase N-terminal;; E1-E2 ATPase	Phospholipid-transporting ATPase 1 OS=Arabidopsis thaliana OX=3702 GN=ALA1 PE=2 SV=1	U	Intracellular trafficking, secretion, and vesicular transport	PREDICTED: phospholipid-transporting ATPase 1 [Oryza sativa Japonica Group]	molecular function: binding (GO:0005488);; molecular function: catalytic activity (GO:0003824);; molecular function: transporter activity (GO:0005215);; biological process: single-organism process (GO:0044699);; biological process: localization (GO:0051179);; cellular component: cell (GO:0005623);; cellular component: membrane (GO:0016020);; cellular component: cell part (GO:0044464);; cellular c…
Os02g0137700	24.5356	2532	29.8431	3383	33.0401	3182	15.3505	1572	20.4142	1708	17.1274	1686	0.000185201	-0.834177	down	[R]	General function prediction only	Molecular Function: porphobilinogen synthase activity (GO:0004655);; Biological Process: translational initiation (GO:0006413);; Biological Process: porphyrin-containing compound biosynthetic process (GO:0006779);; Molecular Function: zinc ion binding (GO:0008270);; Cellular Component: chloroplast stroma (GO:0009570);; Cellular Component: chloroplast envelope (GO:0009941);;	--	--	[G]	Carbohydrate transport and metabolism	NAD(P)H-binding;; NmrA-like family;; Complex I intermediate-associated protein 30 (CIA30);; NAD dependent epimerase/dehydratase family	Divinyl chlorophyllide a 8-vinyl-reductase, chloroplastic OS=Arabidopsis thaliana OX=3702 GN=DVR PE=1 SV=1	GM	Carbohydrate transport and metabolism;; Cell wall/membrane/envelope biogenesis	PREDICTED: uncharacterized protein LOC4328240 [Oryza sativa Japonica Group]	molecular function: catalytic activity (GO:0003824);; biological process: metabolic process (GO:0008152);; biological process: cellular process (GO:0009987);; molecular function: binding (GO:0005488);; cellular component: cell (GO:0005623);; cellular component: organelle (GO:0043226);; cellular component: organelle part (GO:0044422);; cellular component: cell part (GO:0044464)
Os06g0662200	21.7501	1555	18.4481	1449	28.3298	1891	9.63963	684	9.42535	547	7.72711	527	4.62736e-10	-1.39683	down	--	--	Molecular Function: DNA-binding transcription factor activity (GO:0003700);; Biological Process: regulation of transcription, DNA-templated (GO:0006355);; Molecular Function: sequence-specific DNA binding (GO:0043565);;	--	--	--	--	bZIP transcription factor;; Basic region leucine zipper;; Basic leucine-zipper C terminal;; bZIP Maf transcription factor	bZIP transcription factor RISBZ5 OS=Oryza sativa subsp. japonica OX=39947 GN=RISBZ5 PE=2 SV=1	K	Transcription	PREDICTED: basic leucine zipper 9 [Oryza sativa Japonica Group]	molecular function: nucleic acid binding transcription factor activity (GO:0001071);; biological process: biological regulation (GO:0065007);; molecular function: binding (GO:0005488)
Os03g0679700	35.6334	5059	22.0435	3461	19.5117	2590	100.378	14049	67.5984	7767	72.1088	9780	8.67252e-08	1.31406	up	[H]	Coenzyme transport and metabolism	Biological Process: thiamine biosynthetic process (GO:0009228);; Cellular Component: chloroplast stroma (GO:0009570);; Molecular Function: iron-sulfur cluster binding (GO:0051536);; Molecular Function: ADP-ribose pyrophosphohydrolase activity (GO:0080041);;	K03147|0|osa:4333719|K03147 phosphomethylpyrimidine synthase [EC:4.1.99.17] | (RefSeq) phosphomethylpyrimidine synthase, chloroplastic	Thiamine metabolism (ko00730)	--	--	Radical SAM ThiC family;; ThiC-associated domain	Phosphomethylpyrimidine synthase, chloroplastic OS=Arabidopsis thaliana OX=3702 GN=THIC PE=1 SV=1	H	Coenzyme transport and metabolism	PREDICTED: phosphomethylpyrimidine synthase, chloroplastic [Oryza sativa Japonica Group]	biological process: metabolic process (GO:0008152);; biological process: cellular process (GO:0009987);; biological process: single-organism process (GO:0044699);; cellular component: cell (GO:0005623);; cellular component: organelle (GO:0043226);; cellular component: organelle part (GO:0044422);; cellular component: cell part (GO:0044464);; molecular function: binding (GO:0005488);; molecular fu…
Os08g0557400	101.677	5171	101.2	5653	106.814	5070	68.9822	3482	69.3893	2861	66.2563	3213	5.70634e-10	-0.753062	down	[T]	Signal transduction mechanisms	Molecular Function: protein tyrosine phosphatase activity (GO:0004725);; Cellular Component: plastid (GO:0009536);; Biological Process: peptidyl-tyrosine dephosphorylation (GO:0035335);;	--	--	[T]	Signal transduction mechanisms	Low molecular weight phosphotyrosine protein phosphatase	--	T	Signal transduction mechanisms	PREDICTED: putative low molecular weight protein-tyrosine-phosphatase slr0328 [Oryza sativa Japonica Group]	molecular function: catalytic activity (GO:0003824);; biological process: metabolic process (GO:0008152);; biological process: cellular process (GO:0009987);; cellular component: cell (GO:0005623);; cellular component: organelle (GO:0043226);; cellular component: cell part (GO:0044464)
Os06g0303600	8.10831	200	10.4145	282	9.01315	207	4.40693	108	4.49211	90	4.60334	108	9.02853e-06	-1.0835	down	--	--	--	--	--	--	--	--	--	--	--	Os06g0303600, partial [Oryza sativa Japonica Group]	--
Os10g0562900	6.72943	115	11.203	210	17.4515	278	4.60727	78	4.04888	56	5.12427	84	0.00219175	-1.15025	down	--	--	--	--	--	--	--	--	--	--	--	--	--
Os01g0169800	6.25144	570	6.71496	672	7.69204	654	3.73576	338	5.19803	384	5.12471	446	0.00852174	-0.664438	down	--	--	Molecular Function: transaminase activity (GO:0008483);; Cellular Component: integral component of membrane (GO:0016021);; Molecular Function: carbon-sulfur lyase activity (GO:0016846);;	K16903|0|osa:4325198|K16903 L-tryptophan---pyruvate aminotransferase [EC:2.6.1.99] | (RefSeq) L-tryptophan--pyruvate aminotransferase 1	Tryptophan metabolism (ko00380)	--	--	Allinase;; Aminotransferase class I and II	Tryptophan aminotransferase-related protein 2 OS=Arabidopsis thaliana OX=3702 GN=TAR2 PE=2 SV=1	E	Amino acid transport and metabolism	PREDICTED: L-tryptophan--pyruvate aminotransferase 1 [Oryza sativa Japonica Group]	molecular function: catalytic activity (GO:0003824);; cellular component: membrane (GO:0016020);; cellular component: membrane part (GO:0044425)
Os01g0144100	90.5208	3529	94.2972	4038	100.296	3649	66.0226	2554	45.6229	1442	52.7131	1960	1.7499e-06	-0.914338	down	[S]	Function unknown	Cellular Component: chloroplast thylakoid membrane (GO:0009535);; Cellular Component: chloroplast thylakoid lumen (GO:0009543);;	--	--	--	--	Pentapeptide repeats (8 copies);; Pentapeptide repeats (9 copies);; Pentapeptide repeats (9 copies)	Thylakoid lumenal 15 kDa protein 1, chloroplastic OS=Arabidopsis thaliana OX=3702 GN=At2g44920 PE=1 SV=2	S	Function unknown	PREDICTED: thylakoid lumenal 15 kDa protein 1, chloroplastic [Oryza sativa Japonica Group]	cellular component: cell (GO:0005623);; cellular component: membrane (GO:0016020);; cellular component: organelle (GO:0043226);; cellular component: organelle part (GO:0044422);; cellular component: cell part (GO:0044464)
Os01g0635550	21.0308	1097	33.4951	1919	35.1115	1709	13.5464	702	19.7667	836	18.1127	901	0.00352737	-0.854734	down	--	--	Molecular Function: DNA binding (GO:0003677);; Cellular Component: nucleus (GO:0005634);; Biological Process: regulation of transcription, DNA-templated (GO:0006355);; Molecular Function: metal ion binding (GO:0046872);;	--	--	--	--	ZF-HD protein dimerisation region	Zinc-finger homeodomain protein 5 OS=Oryza sativa subsp. japonica OX=39947 GN=ZHD5 PE=3 SV=1	S	Function unknown	PREDICTED: zinc-finger homeodomain protein 5 [Oryza sativa Japonica Group]	molecular function: binding (GO:0005488);; cellular component: cell (GO:0005623);; cellular component: organelle (GO:0043226);; cellular component: cell part (GO:0044464);; biological process: biological regulation (GO:0065007)
Os05g0111000	0.583261	83	0.451121	71	0.512667	68	1.19036	168	1.23472	142	1.02341	139	0.00125264	0.872009	up	--	--	Molecular Function: DNA binding (GO:0003677);; Molecular Function: protein binding (GO:0005515);; Cellular Component: nucleus (GO:0005634);; Biological Process: DNA replication (GO:0006260);; Biological Process: DNA repair (GO:0006281);; Biological Process: DNA recombination (GO:0006310);; Molecular Function: zinc ion binding (GO:0008270);;	K07466|0|osa:4337594|K07466 replication factor A1 | (RefSeq) replication protein A 70 kDa DNA-binding subunit C	DNA replication (ko03030);; Nucleotide excision repair (ko03420);; Mismatch repair (ko03430);; Homologous recombination (ko03440)	[L]	Replication, recombination and repair	Replication factor-A C terminal domain;; Replication protein A OB domain;; Replication factor-A protein 1, N-terminal domain;; Zinc knuckle;; OB-fold nucleic acid binding domain;; Zinc knuckle	Replication protein A 70 kDa DNA-binding subunit C OS=Oryza sativa subsp. japonica OX=39947 GN=RPA1C PE=1 SV=1	L	Replication, recombination and repair	PREDICTED: replication protein A 70 kDa DNA-binding subunit C [Oryza sativa Japonica Group]	molecular function: binding (GO:0005488);; cellular component: cell (GO:0005623);; cellular component: organelle (GO:0043226);; cellular component: cell part (GO:0044464);; biological process: metabolic process (GO:0008152);; biological process: cellular process (GO:0009987);; biological process: response to stimulus (GO:0050896)
Os03g0128700	38.1019	4798	26.9324	3725	26.7424	3143	57.3322	7165	48.8048	4982	53.2458	6393	0.00119873	0.600567	up	[T]	Signal transduction mechanisms	Molecular Function: calmodulin-dependent protein kinase activity (GO:0004683);; Molecular Function: calcium ion binding (GO:0005509);; Molecular Function: calmodulin binding (GO:0005516);; Molecular Function: ATP binding (GO:0005524);; Cellular Component: nucleus (GO:0005634);; Cellular Component: cytoplasm (GO:0005737);; Cellular Component: plasma membrane (GO:0005886);; Biological Process: absc…	K13412|0|osa:4331490|K13412 calcium-dependent protein kinase [EC:2.7.11.1] | (RefSeq) calcium-dependent protein kinase isoform 11	Plant-pathogen interaction (ko04626)	[T]	Signal transduction mechanisms	Protein kinase domain;; Protein tyrosine kinase;; EF hand;; EF-hand domain pair;; EF-hand domain pair;; EF-hand domain;; EF hand;; Lipopolysaccharide kinase (Kdo/WaaP) family	Calcium-dependent protein kinase 7 OS=Oryza sativa subsp. japonica OX=39947 GN=CPK7 PE=2 SV=2	T	Signal transduction mechanisms	PREDICTED: calcium-dependent protein kinase isoform 11 [Oryza sativa Japonica Group]	molecular function: catalytic activity (GO:0003824);; biological process: metabolic process (GO:0008152);; biological process: cellular process (GO:0009987);; molecular function: binding (GO:0005488);; cellular component: cell (GO:0005623);; cellular component: organelle (GO:0043226);; cellular component: cell part (GO:0044464);; cellular component: membrane (GO:0016020);; biological process: sig…
Os12g0123800	0.653391	48	0.314122	26	0.401628	28	2.59611	188	2.90395	172	1.61085	112	1.09512e-06	1.6687	up	--	--	Molecular Function: DNA binding (GO:0003677);; Cellular Component: nucleus (GO:0005634);; Biological Process: regulation of transcription, DNA-templated (GO:0006355);;	--	--	--	--	No apical meristem (NAM) protein	NAC domain-containing protein 77 OS=Oryza sativa subsp. japonica OX=39947 GN=NAC077 PE=2 SV=2	S	Function unknown	PREDICTED: NAC domain-containing protein 77 [Oryza sativa Japonica Group]	molecular function: binding (GO:0005488);; cellular component: cell (GO:0005623);; cellular component: organelle (GO:0043226);; cellular component: cell part (GO:0044464);; biological process: biological regulation (GO:0065007)
Os09g0447300	0.952351	78	1.00752	90	0.887173	68	0.281631	23	0.361684	24	0.092673	8	0.000320061	-1.41462	down	[QV]	Secondary metabolites biosynthesis, transport and catabolism;; Defense mechanisms	Molecular Function: iron ion binding (GO:0005506);; Cellular Component: membrane (GO:0016020);; Molecular Function: oxidoreductase activity, acting on paired donors, with incorporation or reduction of molecular oxygen, NAD(P)H as one donor, and incorporation of one atom of oxygen (GO:0016709);; Molecular Function: heme binding (GO:0020037);; Biological Process: secondary metabolite biosynthetic p…	--	--	[Q]	Secondary metabolites biosynthesis, transport and catabolism	Cytochrome P450	Cytochrome P450 76M5 OS=Oryza sativa subsp. japonica OX=39947 GN=CYP76M5 PE=1 SV=1	Q	Secondary metabolites biosynthesis, transport and catabolism	PREDICTED: cytochrome P450 76M5-like [Oryza sativa Japonica Group]	molecular function: binding (GO:0005488);; cellular component: membrane (GO:0016020);; molecular function: catalytic activity (GO:0003824);; biological process: metabolic process (GO:0008152);; biological process: single-organism process (GO:0044699)
Os04g0557000	24.3803	1629	25.4291	1866	31.1669	1943	19.5151	1294	16.6878	904	17.7934	1134	0.000291893	-0.71801	down	[J]	Translation, ribosomal structure and biogenesis	Cellular Component: mitochondrion (GO:0005739);; Biological Process: metabolic process (GO:0008152);; Cellular Component: plastid (GO:0009536);; Molecular Function: hydrolase activity (GO:0016787);;	K22912|0|osa:4336633|K22912 5-amino-6-(5-phospho-D-ribitylamino)uracil phosphatase [EC:3.1.3.104] | (RefSeq) phosphorylated carbohydrates phosphatase TM_1254	Riboflavin metabolism (ko00740)	[R]	General function prediction only	Haloacid dehalogenase-like hydrolase;; HAD-hyrolase-like	5-amino-6-(5-phospho-D-ribitylamino)uracil phosphatase, chloroplastic OS=Arabidopsis thaliana OX=3702 GN=PYRP2 PE=1 SV=1	S	Function unknown	hypothetical protein OsJ_15743 [Oryza sativa Japonica Group]	cellular component: cell (GO:0005623);; cellular component: organelle (GO:0043226);; cellular component: cell part (GO:0044464);; biological process: metabolic process (GO:0008152);; molecular function: catalytic activity (GO:0003824)
Oryza_sativa_newGene_441	1.30634	65	0.951941	60	1.40275	67	0.498892	30	0.284449	14	0.38811	22	0.00148938	-1.18818	down	--	--	--	--	--	--	--	--	--	--	--	--	--
Os04g0206500	0.7806	54	0.184477	14	0.839923	54	4.02805	272	4.51106	249	2.54613	165	8.15866e-05	1.56131	up	[G]	Carbohydrate transport and metabolism	Biological Process: flavonoid biosynthetic process (GO:0009813);; Cellular Component: intracellular membrane-bounded organelle (GO:0043231);; Biological Process: flavonoid glucuronidation (GO:0052696);; Molecular Function: quercetin 3-O-glucosyltransferase activity (GO:0080043);; Molecular Function: quercetin 7-O-glucosyltransferase activity (GO:0080044);;	--	--	[GC]	Carbohydrate transport and metabolism;; Energy production and conversion	UDP-glucoronosyl and UDP-glucosyl transferase	UDP-glucosyltransferase UGT13248 OS=Hordeum vulgare subsp. vulgare OX=112509 PE=2 SV=1	S	Function unknown	PREDICTED: crocetin glucosyltransferase 2 [Oryza sativa Japonica Group]	biological process: metabolic process (GO:0008152);; cellular component: cell (GO:0005623);; cellular component: organelle (GO:0043226);; cellular component: cell part (GO:0044464);; biological process: cellular process (GO:0009987);; biological process: single-organism process (GO:0044699);; molecular function: catalytic activity (GO:0003824)
Os10g0536450	23.3722	596	32.8967	922	31.5188	750	60.4923	1531	62.4315	1291	57.3363	1394	0.000259973	0.795458	up	[Q]	Secondary metabolites biosynthesis, transport and catabolism	Molecular Function: metal ion binding (GO:0046872);; Molecular Function: dioxygenase activity (GO:0051213);; Biological Process: oxidation-reduction process (GO:0055114);;	K24028|1.11669e-100|osa:4349238|K24028 salicylic acid 3-hydroxylase [EC:1.14.11.-] | (RefSeq) flavonol synthase/flavanone 3-hydroxylase	--	[QR]	Secondary metabolites biosynthesis, transport and catabolism;; General function prediction only	2OG-Fe(II) oxygenase superfamily	Flavanone 3-dioxygenase 2 OS=Oryza sativa subsp. japonica OX=39947 GN=F3H-2 PE=1 SV=1	S	Function unknown	PREDICTED: flavonol synthase/flavanone 3-hydroxylase [Oryza sativa Japonica Group]	molecular function: binding (GO:0005488);; molecular function: catalytic activity (GO:0003824);; biological process: metabolic process (GO:0008152);; biological process: single-organism process (GO:0044699)
Os01g0368900	70.3478	2406	94.2007	3539	87.9748	2809	23.7228	806	42.9051	1190	39.2001	1279	3.03894e-06	-1.25171	down	[O]	Posttranslational modification, protein turnover, chaperones	Cellular Component: cytoplasm (GO:0005737);; Molecular Function: electron transfer activity (GO:0009055);; Molecular Function: protein disulfide oxidoreductase activity (GO:0015035);; Biological Process: cell redox homeostasis (GO:0045454);; Biological Process: oxidation-reduction process (GO:0055114);;	K03676|1.68875e-66|osa:4325734|K03676 glutaredoxin 3 | (RefSeq) glutaredoxin-C1	--	[O]	Posttranslational modification, protein turnover, chaperones	Glutaredoxin	Glutaredoxin-C1 OS=Oryza sativa subsp. japonica OX=39947 GN=GRXC1 PE=3 SV=1	O	Posttranslational modification, protein turnover, chaperones	PREDICTED: glutaredoxin-C1 [Oryza sativa Japonica Group]	cellular component: cell (GO:0005623);; cellular component: cell part (GO:0044464);; molecular function: electron carrier activity (GO:0009055);; molecular function: catalytic activity (GO:0003824);; biological process: metabolic process (GO:0008152);; biological process: single-organism process (GO:0044699);; biological process: cellular process (GO:0009987);; biological process: biological regu…
Os01g0884400	1.3458	164	1.18778	159	1.23311	141	2.15021	260	2.71947	269	2.87087	334	0.00104054	0.792397	up	[T]	Signal transduction mechanisms	Molecular Function: ubiquitin-protein transferase activity (GO:0004842);; Cellular Component: nucleus (GO:0005634);; Cellular Component: cytoplasm (GO:0005737);; Biological Process: protein ubiquitination (GO:0016567);;	--	--	[S]	Function unknown	Armadillo/beta-catenin-like repeat;; U-box domain	U-box domain-containing protein 4 OS=Arabidopsis thaliana OX=3702 GN=PUB4 PE=1 SV=3	S	Function unknown	Os01g0884400, partial [Oryza sativa Japonica Group]	molecular function: catalytic activity (GO:0003824);; cellular component: cell (GO:0005623);; cellular component: organelle (GO:0043226);; cellular component: cell part (GO:0044464);; biological process: metabolic process (GO:0008152);; biological process: cellular process (GO:0009987)
Os03g0686700	14.4755	673	13.606	694	16.5409	717	8.61492	398	12.1183	457	10.2524	454	0.00665216	-0.644343	down	--	--	Biological Process: formation of translation preinitiation complex (GO:0001731);; Molecular Function: translation initiation factor activity (GO:0003743);; Cellular Component: mitochondrion (GO:0005739);; Cellular Component: eukaryotic translation initiation factor 3 complex (GO:0005852);; Biological Process: regulation of translational initiation (GO:0006446);; Cellular Component: plastid (GO:00…	--	--	--	--	--	--	--	--	hypothetical protein OsI_13069 [Oryza sativa Indica Group]	biological process: cellular process (GO:0009987);; biological process: cellular component organization or biogenesis (GO:0071840);; molecular function: binding (GO:0005488);; biological process: metabolic process (GO:0008152);; cellular component: cell (GO:0005623);; cellular component: organelle (GO:0043226);; cellular component: cell part (GO:0044464);; cellular component: macromolecular compl…
Os05g0435500	19.291	1948	24.6491	2770	20.6517	2073	13.4097	1381	13.9371	1236	15.4973	1564	0.000477418	-0.687515	down	--	--	Cellular Component: integral component of membrane (GO:0016021);;	--	--	--	--	--	--	--	--	unknown protein [Oryza sativa Japonica Group]	cellular component: membrane (GO:0016020);; cellular component: membrane part (GO:0044425)
Os02g0180000	37.0164	3385	28.5166	2865	27.5389	2351	62.2723	5652	56.9744	4224	56.9524	4966	9.12218e-07	0.728128	up	[T]	Signal transduction mechanisms	Molecular Function: protein serine/threonine phosphatase activity (GO:0004722);; Biological Process: protein dephosphorylation (GO:0006470);; Molecular Function: metal ion binding (GO:0046872);;	K17499|0|osa:4328505|K17499 protein phosphatase 1G [EC:3.1.3.16] | (RefSeq) probable protein phosphatase 2C 11	--	[T]	Signal transduction mechanisms	Protein phosphatase 2C;; Stage II sporulation protein E (SpoIIE)	Probable protein phosphatase 2C 11 OS=Oryza sativa subsp. japonica OX=39947 GN=Os02g0180000 PE=2 SV=1	T	Signal transduction mechanisms	PREDICTED: probable protein phosphatase 2C 11 [Oryza sativa Japonica Group]	molecular function: catalytic activity (GO:0003824);; biological process: metabolic process (GO:0008152);; biological process: cellular process (GO:0009987);; molecular function: binding (GO:0005488)
Os03g0582000	9.2787	668	6.13783	484	7.49856	498	74.3025	5135	71.1584	4097	66.5829	4526	4.82803e-72	2.86439	up	[E]	Amino acid transport and metabolism	Molecular Function: folic acid binding (GO:0005542);; Biological Process: metabolic process (GO:0008152);; Molecular Function: transferase activity (GO:0016740);;	--	--	--	--	Formiminotransferase domain, N-terminal subdomain	--	E	Amino acid transport and metabolism	PREDICTED: uncharacterized protein LOC4333329 isoform X1 [Oryza sativa Japonica Group]	molecular function: binding (GO:0005488);; biological process: metabolic process (GO:0008152);; molecular function: catalytic activity (GO:0003824)
Os06g0715200	29.0466	1094	25.656	1061	30.5662	1074	23.0254	861	20.3259	621	18.9255	680	0.000874365	-0.597446	down	--	--	Cellular Component: mitochondrion (GO:0005739);; Cellular Component: chloroplast thylakoid membrane (GO:0009535);; Cellular Component: integral component of membrane (GO:0016021);;	--	--	--	--	--	--	S	Function unknown	PREDICTED: uncharacterized protein LOC4342069 [Oryza sativa Japonica Group]	cellular component: cell (GO:0005623);; cellular component: organelle (GO:0043226);; cellular component: cell part (GO:0044464);; cellular component: membrane (GO:0016020);; cellular component: organelle part (GO:0044422);; cellular component: membrane part (GO:0044425)
Oryza_sativa_newGene_5349	0.867932	47	0.941635	56	1.59598	80	0.103077	6	0.211826	10	0.039311	3	8.46867e-06	-1.79947	down	--	--	Molecular Function: electron transfer activity (GO:0009055);; Cellular Component: anchored component of plasma membrane (GO:0046658);;	--	--	--	--	Plastocyanin-like domain	Early nodulin-like protein 3 OS=Arabidopsis thaliana OX=3702 GN=At5g25090 PE=1 SV=2	S	Function unknown	PREDICTED: early nodulin-like protein 3 [Oryza sativa Japonica Group]	molecular function: electron carrier activity (GO:0009055);; cellular component: cell (GO:0005623);; cellular component: membrane (GO:0016020);; cellular component: membrane part (GO:0044425);; cellular component: cell part (GO:0044464)
Oryza_sativa_newGene_6040	7.70032	506	9.64286	695	7.42222	455	4.78239	312	5.00993	267	4.16835	261	7.26044e-06	-0.931632	down	--	--	Molecular Function: hydrolase activity, hydrolyzing O-glycosyl compounds (GO:0004553);; Molecular Function: polysaccharide binding (GO:0030247);; Cellular Component: anchored component of plasma membrane (GO:0046658);;	--	--	--	--	--	--	--	--	hypothetical protein [Oryza sativa Japonica Group]	molecular function: catalytic activity (GO:0003824);; molecular function: binding (GO:0005488);; cellular component: cell (GO:0005623);; cellular component: membrane (GO:0016020);; cellular component: membrane part (GO:0044425);; cellular component: cell part (GO:0044464)
Oryza_sativa_newGene_5786	15.8713	3166	9.31749	2042	14.2748	2658	5.78023	1145	6.97959	856	9.56143	1819	0.0020176	-0.938757	down	--	--	Molecular Function: double-stranded DNA binding (GO:0003690);; Molecular Function: DNA-directed 5'-3' RNA polymerase activity (GO:0003899);; Cellular Component: mitochondrion (GO:0005739);; Biological Process: transcription, DNA-templated (GO:0006351);; Cellular Component: DNA topoisomerase type II (double strand cut, ATP-hydrolyzing) complex (GO:0009330);; Cellular Component: integral component …	--	--	--	--	--	--	S	Function unknown	hypothetical protein [Oryza sativa Japonica Group]	molecular function: binding (GO:0005488);; molecular function: catalytic activity (GO:0003824);; cellular component: cell (GO:0005623);; cellular component: organelle (GO:0043226);; cellular component: cell part (GO:0044464);; biological process: metabolic process (GO:0008152);; biological process: cellular process (GO:0009987);; cellular component: macromolecular complex (GO:0032991);; cellular …
Os03g0765400	32.1096	1573	17.9218	978	17.2348	821	43.3043	2221	51.9866	2174	37.0828	1828	0.00441002	0.777507	up	--	--	Molecular Function: structural constituent of nuclear pore (GO:0005487);; Cellular Component: nuclear pore (GO:0005643);; Biological Process: protein import into nucleus (GO:0006606);; Molecular Function: nuclear localization sequence binding (GO:0008139);; Cellular Component: chloroplast (GO:0009507);; Biological Process: embryo development ending in seed dormancy (GO:0009793);;	K14307|0|dosa:Os03t0765400-01|K14307 nucleoporin p58/p45 | (RefSeq) Os03g0765400; Similar to nucleoporin p58/p45.	RNA transport (ko03013)	--	--	--	Nuclear pore complex protein NUP58 OS=Arabidopsis thaliana OX=3702 GN=NUP58 PE=1 SV=1	U	Intracellular trafficking, secretion, and vesicular transport	Os03g0765400, partial [Oryza sativa Japonica Group]	molecular function: transporter activity (GO:0005215);; biological process: localization (GO:0051179);; cellular component: cell (GO:0005623);; cellular component: macromolecular complex (GO:0032991);; cellular component: organelle (GO:0043226);; cellular component: organelle part (GO:0044422);; cellular component: cell part (GO:0044464);; biological process: single-organism process (GO:0044699);…
Os04g0645100	179.939	40543	176.03	42776	216.341	45578	152.845	34182	125.946	22863	141.462	29816	0.00161222	-0.596296	down	[R]	General function prediction only	Cellular Component: cytosol (GO:0005829);;	K03255|0|osa:4337192|K03255 protein TIF31 | (RefSeq) protein TSS isoform X1	--	[R]	General function prediction only	Tetratricopeptide repeat;; Translation initiation factor eIF3 subunit 135;; Tetratricopeptide repeat;; Mitochondrial function, CLU-N-term;; Tetratricopeptide repeat;; Ataxin-2 C-terminal region	Protein TSS OS=Arabidopsis thaliana OX=3702 GN=TSS PE=1 SV=1	S	Function unknown	PREDICTED: protein TSS isoform X1 [Oryza sativa Japonica Group]	cellular component: cell (GO:0005623);; cellular component: cell part (GO:0044464)
Os11g0489250	3.13399	227	8.27909	657	6.77911	457	1.10805	80	3.45437	203	2.33958	162	0.00926821	-1.07297	down	[QV]	Secondary metabolites biosynthesis, transport and catabolism;; Defense mechanisms	Molecular Function: iron ion binding (GO:0005506);; Cellular Component: integral component of membrane (GO:0016021);; Molecular Function: oxidoreductase activity, acting on paired donors, with incorporation or reduction of molecular oxygen, NAD(P)H as one donor, and incorporation of one atom of oxygen (GO:0016709);; Molecular Function: heme binding (GO:0020037);; Biological Process: secondary met…	--	--	[Q]	Secondary metabolites biosynthesis, transport and catabolism	Cytochrome P450	Cytochrome P450 78A5 OS=Arabidopsis thaliana OX=3702 GN=CYP78A5 PE=2 SV=1	Q	Secondary metabolites biosynthesis, transport and catabolism	PREDICTED: cytochrome P450 78A5 [Oryza sativa Japonica Group]	molecular function: binding (GO:0005488);; cellular component: membrane (GO:0016020);; cellular component: membrane part (GO:0044425);; molecular function: catalytic activity (GO:0003824);; biological process: metabolic process (GO:0008152);; biological process: single-organism process (GO:0044699)
Os12g0508200	11.8348	417	5.63367	219	5.22867	174	22.5723	786	22.3583	641	23.1286	780	4.80185e-05	1.21008	up	--	--	--	--	--	--	--	--	--	S	Function unknown	PREDICTED: uncharacterized protein LOC4352307 [Oryza sativa Japonica Group]	--
Os08g0386200	6.04921	372	12.6998	857	21.0867	1210	2.90314	178	2.05219	103	3.22343	189	8.86014e-07	-1.77874	down	--	--	Molecular Function: DNA-binding transcription factor activity (GO:0003700);; Biological Process: regulation of transcription, DNA-templated (GO:0006355);; Molecular Function: sequence-specific DNA binding (GO:0043565);;	--	--	--	--	WRKY DNA -binding domain	Probable WRKY transcription factor 53 OS=Arabidopsis thaliana OX=3702 GN=WRKY53 PE=1 SV=1	K	Transcription	PREDICTED: probable WRKY transcription factor 54 [Oryza sativa Japonica Group]	molecular function: nucleic acid binding transcription factor activity (GO:0001071);; biological process: biological regulation (GO:0065007);; molecular function: binding (GO:0005488)
Os02g0687900	190.495	14212	174.797	14324	171.561	11947	158.003	11700	103.452	6258	121.834	8668	0.00187214	-0.621144	down	[E]	Amino acid transport and metabolism	Molecular Function: serine-type carboxypeptidase activity (GO:0004185);; Cellular Component: mitochondrion (GO:0005739);; Molecular Function: transferase activity, transferring acyl groups other than amino-acyl groups (GO:0016747);; Biological Process: secondary metabolic process (GO:0019748);; Biological Process: proteolysis involved in cellular protein catabolic process (GO:0051603);;	K16296|0|dosa:Os02t0687900-01|K16296 serine carboxypeptidase-like clade I [EC:3.4.16.-] | (RefSeq) Os02g0687900; Peptidase S10, serine carboxypeptidase family protein.	--	[OE]	Posttranslational modification, protein turnover, chaperones;; Amino acid transport and metabolism	Serine carboxypeptidase	Serine carboxypeptidase-like 19 OS=Arabidopsis thaliana OX=3702 GN=SCPL19 PE=1 SV=1	E	Amino acid transport and metabolism	putative serine carboxypeptidase [Oryza sativa Japonica Group]	molecular function: catalytic activity (GO:0003824);; biological process: metabolic process (GO:0008152);; cellular component: cell (GO:0005623);; cellular component: organelle (GO:0043226);; cellular component: cell part (GO:0044464);; biological process: single-organism process (GO:0044699)
Os04g0136700	17.2579	742	12.673	598	10.2304	411	37.9138	1617	34.2891	1195	24.3037	996	8.54766e-05	0.988135	up	[T]	Signal transduction mechanisms	Molecular Function: catalytic activity (GO:0003824);; Cellular Component: plastid (GO:0009536);;	--	--	--	--	CBS domain	--	S	Function unknown	PREDICTED: uncharacterized protein LOC4335011 [Oryza sativa Japonica Group]	molecular function: catalytic activity (GO:0003824);; cellular component: cell (GO:0005623);; cellular component: organelle (GO:0043226);; cellular component: cell part (GO:0044464)
Os11g0687100	0.150725	16	0.067278	8	0.029728	3	0.485762	51	0.930847	80	0.495983	50	0.000312353	1.50416	up	[R]	General function prediction only	--	--	--	--	--	von Willebrand factor type A domain;; von Willebrand factor type A domain;; von Willebrand factor type A domain;; VWA / Hh protein intein-like	E3 ubiquitin-protein ligase WAVH1 OS=Arabidopsis thaliana OX=3702 GN=WAVH1 PE=1 SV=1	S	Function unknown	PREDICTED: uncharacterized protein LOC4351146 [Oryza sativa Japonica Group]	--
Os11g0150800	8.12223	218	8.21436	243	9.55675	240	5.98375	160	3.58027	78	4.78953	123	0.00195107	-0.891787	down	--	--	--	--	--	--	--	--	--	--	--	expressed protein [Oryza sativa Japonica Group]	--
Oryza_sativa_newGene_9428	0.474838	159	0.424262	153	0.640526	206	0.331983	107	0.280517	84	0.257904	84	0.0095813	-0.824261	down	--	--	Molecular Function: ATP binding (GO:0005524);; Cellular Component: mitochondrion (GO:0005739);; Cellular Component: integral component of membrane (GO:0016021);; Molecular Function: ADP binding (GO:0043531);;	--	--	[T]	Signal transduction mechanisms	NB-ARC domain	Putative disease resistance RPP13-like protein 1 OS=Arabidopsis thaliana OX=3702 GN=RPPL1 PE=3 SV=1	S	Function unknown	hypothetical protein OsJ_05137 [Oryza sativa Japonica Group]	molecular function: binding (GO:0005488);; cellular component: cell (GO:0005623);; cellular component: organelle (GO:0043226);; cellular component: cell part (GO:0044464);; cellular component: membrane (GO:0016020);; cellular component: membrane part (GO:0044425)
Os09g0551600	99.484	3731	126.287	5203	116.1	4064	212.589	7913	236.513	7192	348.139	12451	0.000170586	0.943749	up	--	--	--	K11296|7.08975e-74|dosa:Os09t0551600-01|K11296 high mobility group protein B3 | (RefSeq) Os09g0551600; Similar to HMGd1 protein (Nucleasome/chromatin assembly factor D protein NFD101).	--	[R]	General function prediction only	HMG (high mobility group) box;; HMG-box domain	HMG1/2-like protein OS=Ipomoea nil OX=35883 PE=2 SV=1	B	Chromatin structure and dynamics	PREDICTED: HMG1/2-like protein isoform X2 [Oryza sativa Japonica Group]	--
Os04g0504700	11.5863	660	13.7386	860	13.0388	693	8.66474	490	8.99264	416	8.71524	474	0.000207102	-0.679175	down	--	--	Molecular Function: nucleic acid binding (GO:0003676);; Molecular Function: RNA-directed DNA polymerase activity (GO:0003964);; Biological Process: RNA-dependent DNA biosynthetic process (GO:0006278);; Molecular Function: zinc ion binding (GO:0008270);; Cellular Component: plastid (GO:0009536);;	--	--	--	--	--	--	S	Function unknown	Os04g0504700, partial [Oryza sativa Japonica Group]	molecular function: binding (GO:0005488);; molecular function: catalytic activity (GO:0003824);; biological process: metabolic process (GO:0008152);; biological process: cellular process (GO:0009987);; cellular component: cell (GO:0005623);; cellular component: organelle (GO:0043226);; cellular component: cell part (GO:0044464)
Os10g0571200	8.74531	1304	7.24515	1289	6.38546	953	16.5913	2662	10.1013	1301	13.9115	2102	0.00560522	0.663633	up	[G]	Carbohydrate transport and metabolism	Molecular Function: magnesium ion binding (GO:0000287);; Molecular Function: protein kinase activity (GO:0004672);; Molecular Function: pyruvate kinase activity (GO:0004743);; Molecular Function: ATP binding (GO:0005524);; Biological Process: glycolytic process (GO:0006096);; Biological Process: protein phosphorylation (GO:0006468);; Cellular Component: chloroplast stroma (GO:0009570);; Molecular…	K00873|0|osa:4349454|K00873 pyruvate kinase [EC:2.7.1.40] | (RefSeq) pyruvate kinase isozyme G, chloroplastic isoform X1	Glycolysis / Gluconeogenesis (ko00010);; Purine metabolism (ko00230);; Pyruvate metabolism (ko00620);; Carbon metabolism (ko01200);; Biosynthesis of amino acids (ko01230)	[G]	Carbohydrate transport and metabolism	Pyruvate kinase, barrel domain;; Pyruvate kinase, alpha/beta domain	Pyruvate kinase isozyme G, chloroplastic OS=Nicotiana tabacum OX=4097 PE=2 SV=1	G	Carbohydrate transport and metabolism	PREDICTED: pyruvate kinase isozyme G, chloroplastic isoform X1 [Oryza sativa Japonica Group]	molecular function: binding (GO:0005488);; molecular function: catalytic activity (GO:0003824);; biological process: metabolic process (GO:0008152);; biological process: cellular process (GO:0009987);; biological process: single-organism process (GO:0044699);; cellular component: cell (GO:0005623);; cellular component: organelle (GO:0043226);; cellular component: organelle part (GO:0044422);; cel…
Os01g0221100	6.89821	1095	6.94061	1211	7.07257	1032	11.1774	1739	13.5455	1725	14.004	2111	0.000115462	0.678843	up	[H]	Coenzyme transport and metabolism	Biological Process: response to light stimulus (GO:0009416);; Biological Process: response to auxin (GO:0009733);; Molecular Function: ligase activity (GO:0016874);;	K14487|0|dosa:Os01t0221100-01|K14487 auxin responsive GH3 gene family | (RefSeq) Os01g0221100, JAR2, JASMONYL-L-ISOLEUCINE_SYNTHASE_2; GH3 auxin-responsive promoter family protein.	Plant hormone signal transduction (ko04075)	--	--	GH3 auxin-responsive promoter	Jasmonic acid-amido synthetase JAR2 OS=Oryza sativa subsp. japonica OX=39947 GN=GH3.3 PE=2 SV=2	S	Function unknown	RecName: Full=Jasmonic acid-amido synthetase JAR2; AltName: Full=Auxin-responsive GH3-like protein 3; Short=OsGH3-3; AltName: Full=Indole-3-acetic acid-amido synthetase GH3.3; AltName: Full=Jasmonate-amino acid synthetase JAR1; AltName: Full=Protein JASMONATE RESISTANT 2; Short=OsJAR2	biological process: response to stimulus (GO:0050896);; molecular function: catalytic activity (GO:0003824)
Os01g0962100	7.21931	457	7.03592	489	3.74931	222	11.9663	752	16.151	829	10.3836	627	0.00969858	0.801098	up	--	--	Cellular Component: integral component of membrane (GO:0016021);;	--	--	--	--	--	--	S	Function unknown	unknown protein [Oryza sativa Japonica Group]	cellular component: membrane (GO:0016020);; cellular component: membrane part (GO:0044425)
Os07g0111900	0.193257	13	0.20406	15	0.095258	6	1.32725	85	1.24285	65	0.815535	50	8.37499e-06	1.69902	up	[P]	Inorganic ion transport and metabolism	Molecular Function: acid phosphatase activity (GO:0003993);; Molecular Function: N,N-dimethylaniline monooxygenase activity (GO:0004499);; Biological Process: dephosphorylation (GO:0016311);; Biological Process: electron transport chain (GO:0022900);; Molecular Function: metal ion binding (GO:0046872);; Molecular Function: flavin adenine dinucleotide binding (GO:0050660);; Molecular Function: NAD…	--	--	[Q]	Secondary metabolites biosynthesis, transport and catabolism	Flavin-binding monooxygenase-like;; Pyridine nucleotide-disulphide oxidoreductase;; Pyridine nucleotide-disulphide oxidoreductase;; FAD dependent oxidoreductase;; NAD(P)-binding Rossmann-like domain;; Pyridine nucleotide-disulphide oxidoreductase;; L-lysine 6-monooxygenase (NADPH-requiring);; FAD binding domain;; Flavin containing amine oxidoreductase;; FAD binding domain;; Acetohydroxy acid isom…	Flavin-containing monooxygenase FMO GS-OX-like 8 OS=Arabidopsis thaliana OX=3702 GN=At5g61290 PE=1 SV=1	P	Inorganic ion transport and metabolism	PREDICTED: flavin-containing monooxygenase FMO GS-OX-like 8 [Oryza sativa Japonica Group]	molecular function: catalytic activity (GO:0003824);; biological process: metabolic process (GO:0008152);; biological process: cellular process (GO:0009987);; biological process: single-organism process (GO:0044699);; molecular function: binding (GO:0005488)
Os01g0631700	8.56528	851	8.38069	914	8.97774	832	6.37488	628	6.68394	538	5.88277	557	0.000178869	-0.603427	down	[M]	Cell wall/membrane/envelope biogenesis	Molecular Function: aspartic-type endopeptidase activity (GO:0004190);; Molecular Function: protein serine/threonine kinase activity (GO:0004674);; Molecular Function: ATP binding (GO:0005524);; Biological Process: protein phosphorylation (GO:0006468);; Biological Process: proteolysis (GO:0006508);; Biological Process: lipid metabolic process (GO:0006629);; Cellular Component: integral component …	--	--	[T]	Signal transduction mechanisms	Protein kinase domain;; Protein tyrosine kinase	Probable receptor-like protein kinase At2g42960 OS=Arabidopsis thaliana OX=3702 GN=At2g42960 PE=3 SV=1	T	Signal transduction mechanisms	PREDICTED: probable receptor-like protein kinase At2g42960 [Oryza sativa Japonica Group]	molecular function: catalytic activity (GO:0003824);; biological process: metabolic process (GO:0008152);; biological process: cellular process (GO:0009987);; molecular function: binding (GO:0005488);; biological process: single-organism process (GO:0044699);; cellular component: membrane (GO:0016020);; cellular component: membrane part (GO:0044425)
Os10g0521000	1.86202	166	0.539845	53	1.30405	108	10.0881	888	15.3338	1103	5.94826	503	1.44949e-08	2.04446	up	[G]	Carbohydrate transport and metabolism	Molecular Function: alpha,alpha-trehalase activity (GO:0004555);; Cellular Component: plasma membrane (GO:0005886);; Biological Process: trehalose catabolic process (GO:0005993);;	K01194|0|osa:4349141|K01194 alpha,alpha-trehalase [EC:3.2.1.28] | (RefSeq) probable trehalase	Starch and sucrose metabolism (ko00500)	[G]	Carbohydrate transport and metabolism	Trehalase	Probable trehalase OS=Oryza sativa subsp. japonica OX=39947 GN=Os10g0521000 PE=2 SV=1	G	Carbohydrate transport and metabolism	PREDICTED: probable trehalase [Oryza sativa Japonica Group]	molecular function: catalytic activity (GO:0003824);; cellular component: cell (GO:0005623);; cellular component: membrane (GO:0016020);; cellular component: cell part (GO:0044464);; biological process: metabolic process (GO:0008152);; biological process: cellular process (GO:0009987);; biological process: single-organism process (GO:0044699)
Os01g0128400	14.4592	1395	12.9693	1382	11.5382	1067	24.1758	2332	25.3515	1989	26.669	2447	3.5952e-09	0.766972	up	--	--	--	--	--	[S]	Function unknown	TMEM214, C-terminal, caspase 4 activator	--	S	Function unknown	PREDICTED: transmembrane protein 214-B [Oryza sativa Japonica Group]	--
Os04g0635400	31.7704	704	33.1724	807	27.9182	578	52.0857	1145	65.1631	1170	68.8094	1454	4.91856e-05	0.784978	up	--	--	--	--	--	--	--	Wound-induced protein	--	S	Function unknown	Os04g0635400, partial [Oryza sativa Japonica Group]	--
Os06g0152800	25.0535	1657	30.2108	2195	36.6497	2262	19.4191	1275	21.2694	1141	20.3711	1285	0.0018868	-0.711453	down	--	--	--	--	--	--	--	--	--	S	Function unknown	PREDICTED: uncharacterized protein LOC4340162 [Oryza sativa Japonica Group]	--
Os12g0541300	0.64544	92	0.609012	96	0.264154	36	1.31724	187	1.93316	224	1.74532	237	0.000374279	1.22173	up	[T]	Signal transduction mechanisms	Molecular Function: peroxidase activity (GO:0004601);; Molecular Function: calcium ion binding (GO:0005509);; Cellular Component: integral component of membrane (GO:0016021);; Molecular Function: oxidoreductase activity, acting on NAD(P)H, oxygen as acceptor (GO:0050664);; Biological Process: oxidation-reduction process (GO:0055114);; Biological Process: cellular oxidant detoxification (GO:009886…	K13447|0|osa:4352439|K13447 respiratory burst oxidase [EC:1.6.3.- 1.11.1.-] | (RefSeq) respiratory burst oxidase homolog protein B	MAPK signaling pathway - plant (ko04016);; Plant-pathogen interaction (ko04626)	[PQ]	Inorganic ion transport and metabolism;; Secondary metabolites biosynthesis, transport and catabolism	Ferric reductase NAD binding domain;; Respiratory burst NADPH oxidase;; FAD-binding domain;; Ferric reductase like transmembrane component;; EF hand;; EF-hand domain	Respiratory burst oxidase homolog protein B OS=Solanum tuberosum OX=4113 GN=RBOHB PE=1 SV=1	U	Intracellular trafficking, secretion, and vesicular transport	PREDICTED: respiratory burst oxidase homolog protein B [Oryza sativa Japonica Group]	molecular function: catalytic activity (GO:0003824);; molecular function: antioxidant activity (GO:0016209);; biological process: metabolic process (GO:0008152);; biological process: cellular process (GO:0009987);; biological process: single-organism process (GO:0044699);; biological process: response to stimulus (GO:0050896);; biological process: detoxification (GO:0098754);; molecular function:…
Os05g0247100	372.506	19930	307.699	18083	236.231	11797	724.703	38483	589.735	25581	694.547	35436	1.50981e-06	0.913005	up	--	--	Molecular Function: chitinase activity (GO:0004568);; Cellular Component: extracellular region (GO:0005576);; Biological Process: carbohydrate metabolic process (GO:0005975);; Biological Process: chitin catabolic process (GO:0006032);; Biological Process: defense response (GO:0006952);; Molecular Function: chitin binding (GO:0008061);;	K01183|0|osa:4338208|K01183 chitinase [EC:3.2.1.14] | (RefSeq) xylanase inhibitor protein 2-like	Amino sugar and nucleotide sugar metabolism (ko00520)	[M]	Cell wall/membrane/envelope biogenesis	Glycosyl hydrolases family 18	Xylanase inhibitor protein 2 OS=Oryza sativa subsp. japonica OX=39947 GN=Chib3H-h PE=1 SV=1	G	Carbohydrate transport and metabolism	PREDICTED: xylanase inhibitor protein 2-like [Oryza sativa Japonica Group]	molecular function: catalytic activity (GO:0003824);; cellular component: extracellular region (GO:0005576);; biological process: metabolic process (GO:0008152);; biological process: response to stimulus (GO:0050896);; molecular function: binding (GO:0005488)
Os01g0847800	4.90046	233	3.80542	200	2.93472	140	6.9411	338	8.53561	347	8.40167	386	0.000978526	0.809125	up	[Q]	Secondary metabolites biosynthesis, transport and catabolism	Molecular Function: nucleic acid binding (GO:0003676);; Molecular Function: oxidoreductase activity (GO:0016491);; Biological Process: oxidation-reduction process (GO:0055114);;	K00002|1.77643e-161|osa:9271397|K00002 alcohol dehydrogenase (NADP+) [EC:1.1.1.2] | (RefSeq) aldo-keto reductase family 4 member C10	Glycolysis / Gluconeogenesis (ko00010);; Pentose and glucuronate interconversions (ko00040);; Glycerolipid metabolism (ko00561)	[R]	General function prediction only	Aldo/keto reductase family;; Aldo/keto reductase family	Aldo-keto reductase family 4 member C10 OS=Arabidopsis thaliana OX=3702 GN=AKR4C10 PE=1 SV=1	S	Function unknown	hypothetical protein OsI_04429 [Oryza sativa Indica Group]	molecular function: binding (GO:0005488);; molecular function: catalytic activity (GO:0003824);; biological process: metabolic process (GO:0008152);; biological process: single-organism process (GO:0044699)
Os06g0103300	29.0331	2254	21.9679	1851	19.869	1396	43.4523	3335	54.1363	3424	42.3892	3106	0.000165227	0.778832	up	[Q]	Secondary metabolites biosynthesis, transport and catabolism	Molecular Function: homogentisate 1,2-dioxygenase activity (GO:0004411);; Cellular Component: cytosol (GO:0005829);; Biological Process: L-phenylalanine catabolic process (GO:0006559);; Biological Process: tyrosine catabolic process (GO:0006572);; Molecular Function: metal ion binding (GO:0046872);; Biological Process: oxidation-reduction process (GO:0055114);; Biological Process: homogentisate c…	K00451|0|osa:4339844|K00451 homogentisate 1,2-dioxygenase [EC:1.13.11.5] | (RefSeq) homogentisate 1,2-dioxygenase isoform X2	Tyrosine metabolism (ko00350)	[E]	Amino acid transport and metabolism	homogentisate 1,2-dioxygenase	Homogentisate 1,2-dioxygenase OS=Oryza sativa subsp. japonica OX=39947 GN=HGO PE=2 SV=1	Q	Secondary metabolites biosynthesis, transport and catabolism	PREDICTED: homogentisate 1,2-dioxygenase isoform X2 [Oryza sativa Japonica Group]	molecular function: catalytic activity (GO:0003824);; biological process: metabolic process (GO:0008152);; biological process: single-organism process (GO:0044699);; cellular component: cell (GO:0005623);; cellular component: cell part (GO:0044464);; biological process: cellular process (GO:0009987);; molecular function: binding (GO:0005488)
Os02g0462401	9.74912	408	9.7804	450	8.77951	343	7.70102	320	5.97671	203	4.71427	189	0.00395722	-0.721749	down	[L]	Replication, recombination and repair	Molecular Function: nuclease activity (GO:0004518);; Cellular Component: plastid (GO:0009536);; Biological Process: nucleic acid phosphodiester bond hydrolysis (GO:0090305);;	--	--	--	--	Endonuclease I	--	L	Replication, recombination and repair	PREDICTED: uncharacterized protein LOC4329306 [Oryza sativa Japonica Group]	molecular function: catalytic activity (GO:0003824);; cellular component: cell (GO:0005623);; cellular component: organelle (GO:0043226);; cellular component: cell part (GO:0044464);; biological process: metabolic process (GO:0008152);; biological process: cellular process (GO:0009987)
Os01g0733200	1.40592	70	1.32043	72	1.38072	64	4.86729	238	4.65764	186	4.50368	212	1.08428e-10	1.44523	up	--	--	Molecular Function: DNA-binding transcription factor activity (GO:0003700);; Cellular Component: nucleus (GO:0005634);; Biological Process: regulation of transcription, DNA-templated (GO:0006355);; Biological Process: response to osmotic stress (GO:0006970);; Biological Process: response to abscisic acid (GO:0009737);; Molecular Function: sequence-specific DNA binding (GO:0043565);;	K09419|2.27713e-159|osa:4324158|K09419 heat shock transcription factor, other eukaryote | (RefSeq) heat stress transcription factor C-1b	--	[K]	Transcription	HSF-type DNA-binding	Heat stress transcription factor C-1b OS=Oryza sativa subsp. japonica OX=39947 GN=HSFC1B PE=2 SV=1	K	Transcription	PREDICTED: heat stress transcription factor C-1b [Oryza sativa Japonica Group]	molecular function: nucleic acid binding transcription factor activity (GO:0001071);; biological process: biological regulation (GO:0065007);; cellular component: cell (GO:0005623);; cellular component: organelle (GO:0043226);; cellular component: cell part (GO:0044464);; biological process: response to stimulus (GO:0050896);; molecular function: binding (GO:0005488)
Os08g0553700	2.53907	116	3.13114	157	3.7771	161	1.14732	52	1.02528	38	1.4671	64	7.59756e-05	-1.2676	down	--	--	Cellular Component: plastid (GO:0009536);;	--	--	--	--	Arabidopsis protein of unknown function;; Protein BYPASS1-related	--	S	Function unknown	PREDICTED: uncharacterized protein LOC4346271 [Oryza sativa Japonica Group]	cellular component: cell (GO:0005623);; cellular component: organelle (GO:0043226);; cellular component: cell part (GO:0044464)
Os04g0635450	8.06871	174	4.39754	104	4.13548	84	14.0586	301	14.6576	256	10.0024	206	0.00750743	0.881476	up	--	--	--	--	--	--	--	Wound-induced protein	--	S	Function unknown	Os04g0635400, partial [Oryza sativa Japonica Group]	--
Os01g0900800	29.1821	2059	30.3267	2372	31.1746	2049	47.939	3385	58.3699	3358	50.7013	3462	0.000237166	0.603241	up	--	--	Molecular Function: core promoter sequence-specific DNA binding (GO:0001046);; Molecular Function: DNA-binding transcription activator activity, RNA polymerase II-specific (GO:0001228);; Cellular Component: nucleus (GO:0005634);; Biological Process: transcription by RNA polymerase II (GO:0006366);; Molecular Function: protein dimerization activity (GO:0046983);;	--	--	--	--	--	Transcription factor bHLH128 OS=Arabidopsis thaliana OX=3702 GN=BHLH128 PE=1 SV=1	K	Transcription	Os01g0900800 [Oryza sativa Japonica Group]	molecular function: binding (GO:0005488);; molecular function: nucleic acid binding transcription factor activity (GO:0001071);; biological process: biological regulation (GO:0065007);; cellular component: cell (GO:0005623);; cellular component: organelle (GO:0043226);; cellular component: cell part (GO:0044464);; biological process: metabolic process (GO:0008152);; biological process: cellular p…
Os06g0216300	4.27414	290	2.54388	190	4.67287	296	12.542	845	11.9	655	9.04674	586	1.93996e-05	1.18838	up	[C]	Energy production and conversion	Molecular Function: NADPH dehydrogenase activity (GO:0003959);; Cellular Component: mitochondrion (GO:0005739);; Biological Process: defense response (GO:0006952);; Biological Process: jasmonic acid biosynthetic process (GO:0009695);; Molecular Function: FMN binding (GO:0010181);; Molecular Function: 12-oxophytodienoate reductase activity (GO:0016629);; Biological Process: oxylipin biosynthetic p…	K05894|0|osa:4340490|K05894 12-oxophytodienoic acid reductase [EC:1.3.1.42] | (RefSeq) 12-oxophytodienoate reductase 1 isoform X2	alpha-Linolenic acid metabolism (ko00592)	[CR]	Energy production and conversion;; General function prediction only	NADH:flavin oxidoreductase / NADH oxidase family;; NADH:flavin oxidoreductase / NADH oxidase family	12-oxophytodienoate reductase 1 OS=Oryza sativa subsp. japonica OX=39947 GN=OPR1 PE=2 SV=1	C	Energy production and conversion	PREDICTED: 12-oxophytodienoate reductase 1 isoform X2 [Oryza sativa Japonica Group]	molecular function: catalytic activity (GO:0003824);; biological process: metabolic process (GO:0008152);; biological process: single-organism process (GO:0044699);; cellular component: cell (GO:0005623);; cellular component: organelle (GO:0043226);; cellular component: cell part (GO:0044464);; biological process: response to stimulus (GO:0050896);; biological process: cellular process (GO:000998…
Os04g0142400	22.4386	1007	14.5652	718	16.1608	677	47.7139	2125	57.3934	2088	52.4233	2244	1.3201e-11	1.31075	up	--	--	--	--	--	--	--	--	--	--	--	hypothetical protein [Oryza glaberrima]	--
Os04g0618200	14.0504	1254	12.4153	1217	14.3293	1194	23.1568	2051	25.6737	1858	22.0134	1873	0.000181147	0.599417	up	[M]	Cell wall/membrane/envelope biogenesis	Molecular Function: UDP-glucose 4-epimerase activity (GO:0003978);; Biological Process: galactose metabolic process (GO:0006012);; Cellular Component: integral component of membrane (GO:0016021);; Cellular Component: Golgi cisterna membrane (GO:0032580);; Biological Process: UDP-L-arabinose biosynthetic process (GO:0033358);; Biological Process: capsule polysaccharide biosynthetic process (GO:004…	K12448|0|osa:4337011|K12448 UDP-arabinose 4-epimerase [EC:5.1.3.5] | (RefSeq) probable UDP-arabinose 4-epimerase 2	Amino sugar and nucleotide sugar metabolism (ko00520)	[M]	Cell wall/membrane/envelope biogenesis	GDP-mannose 4,6 dehydratase;; NAD dependent epimerase/dehydratase family;; Polysaccharide biosynthesis protein;; 3-beta hydroxysteroid dehydrogenase/isomerase family;; RmlD substrate binding domain;; NAD(P)H-binding;; Male sterility protein	Probable UDP-arabinose 4-epimerase 2 OS=Oryza sativa subsp. japonica OX=39947 GN=UEL-2 PE=2 SV=1	M	Cell wall/membrane/envelope biogenesis	Os04g0618200, partial [Oryza sativa Japonica Group]	molecular function: catalytic activity (GO:0003824);; biological process: metabolic process (GO:0008152);; biological process: single-organism process (GO:0044699);; cellular component: membrane (GO:0016020);; cellular component: membrane part (GO:0044425);; cellular component: cell (GO:0005623);; cellular component: organelle (GO:0043226);; cellular component: organelle part (GO:0044422);; cellu…
Os06g0714700	16.8465	514	14.0457	471	12.4647	355	11.0158	334	9.33882	231	9.68543	282	0.00100161	-0.654892	down	--	--	Cellular Component: plastid (GO:0009536);;	--	--	--	--	--	--	S	Function unknown	PREDICTED: uncharacterized protein LOC4342064 [Oryza sativa Japonica Group]	cellular component: cell (GO:0005623);; cellular component: organelle (GO:0043226);; cellular component: cell part (GO:0044464)
Os07g0168300	1.75525	82	2.1366	109	2.04361	89	6.76989	311	5.7879	217	7.25638	320	2.2674e-09	1.40116	up	--	--	Molecular Function: glutathione transferase activity (GO:0004364);; Cellular Component: cytoplasm (GO:0005737);; Biological Process: glutathione metabolic process (GO:0006749);; Biological Process: toxin catabolic process (GO:0009407);;	K00799|1.75311e-116|osa:4342499|K00799 glutathione S-transferase [EC:2.5.1.18] | (RefSeq) probable glutathione S-transferase GSTU6	Glutathione metabolism (ko00480)	[O]	Posttranslational modification, protein turnover, chaperones	Glutathione S-transferase, N-terminal domain;; Glutathione S-transferase, N-terminal domain;; Glutathione S-transferase, N-terminal domain;; Glutathione S-transferase, C-terminal domain;; Glutathione S-transferase, C-terminal domain	Glutathione S-transferase U17 OS=Arabidopsis thaliana OX=3702 GN=GSTU17 PE=2 SV=1	O	Posttranslational modification, protein turnover, chaperones	PREDICTED: probable glutathione S-transferase GSTU6 [Oryza sativa Japonica Group]	molecular function: catalytic activity (GO:0003824);; cellular component: cell (GO:0005623);; cellular component: cell part (GO:0044464);; biological process: metabolic process (GO:0008152);; biological process: cellular process (GO:0009987);; biological process: single-organism process (GO:0044699);; biological process: response to stimulus (GO:0050896);; biological process: detoxification (GO:0…
Os04g0657900	24.6014	478	36.937	788	32.3801	587	17.4814	337	11.8923	188	12.3107	228	6.00337e-06	-1.19203	down	--	--	Cellular Component: integral component of membrane (GO:0016021);;	--	--	--	--	--	--	--	--	hypothetical protein OsI_17746 [Oryza sativa Indica Group]	cellular component: membrane (GO:0016020);; cellular component: membrane part (GO:0044425)
Os09g0350900	2.67199	274	2.98984	337	2.49072	239	0.880369	90	1.01024	84	1.65515	162	0.000150926	-1.15228	down	--		Molecular Function: protein serine/threonine kinase activity (GO:0004674);; Molecular Function: ATP binding (GO:0005524);; Biological Process: protein phosphorylation (GO:0006468);; Cellular Component: plastid (GO:0009536);; Cellular Component: integral component of membrane (GO:0016021);;	--	--	--	--	Protein tyrosine kinase;; Protein kinase domain;; Carbohydrate-binding protein of the ER	LRR receptor-like serine/threonine-protein kinase IOS1 OS=Arabidopsis thaliana OX=3702 GN=IOS1 PE=1 SV=1	T	Signal transduction mechanisms	PREDICTED: probable leucine-rich repeat receptor-like protein kinase At2g28990 isoform X2 [Oryza sativa Japonica Group]	molecular function: catalytic activity (GO:0003824);; biological process: metabolic process (GO:0008152);; biological process: cellular process (GO:0009987);; molecular function: binding (GO:0005488);; cellular component: cell (GO:0005623);; cellular component: organelle (GO:0043226);; cellular component: cell part (GO:0044464);; cellular component: membrane (GO:0016020);; cellular component: mem…
Os09g0472100	5.03148	554	3.97595	481	4.59817	473	9.51797	1041	14.3228	1279	15.0371	1579	2.07381e-07	1.22031	up	[T]	Signal transduction mechanisms	Molecular Function: ATP binding (GO:0005524);; Cellular Component: plasma membrane (GO:0005886);; Cellular Component: integral component of membrane (GO:0016021);; Molecular Function: ATPase-coupled transmembrane transporter activity (GO:0042626);; Biological Process: transmembrane transport (GO:0055085);;	--	--	[Q]	Secondary metabolites biosynthesis, transport and catabolism	ABC-2 type transporter;; ABC transporter;; AAA domain, putative AbiEii toxin, Type IV TA system	ABC transporter G family member 11 OS=Arabidopsis thaliana OX=3702 GN=ABCG11 PE=1 SV=1	V	Defense mechanisms	PREDICTED: ABC transporter G family member 11 [Oryza sativa Japonica Group]	molecular function: binding (GO:0005488);; cellular component: cell (GO:0005623);; cellular component: membrane (GO:0016020);; cellular component: cell part (GO:0044464);; cellular component: membrane part (GO:0044425);; molecular function: catalytic activity (GO:0003824);; molecular function: transporter activity (GO:0005215);; biological process: localization (GO:0051179)
Os02g0537500	2.15261	226	2.16562	250	2.24425	220	3.66363	382	4.53627	386	3.61827	362	0.00441638	0.627403	up	--	--	Molecular Function: DNA binding (GO:0003677);; Molecular Function: DNA-binding transcription factor activity (GO:0003700);; Cellular Component: nucleus (GO:0005634);; Cellular Component: transcription regulator complex (GO:0005667);; Cellular Component: mitochondrion (GO:0005739);; Biological Process: regulation of transcription, DNA-templated (GO:0006355);;	K06620|0|osa:4329577|K06620 transcription factor E2F3 | (RefSeq) transcription factor E2FB	--	[K]	Transcription	E2F transcription factor CC-MB domain;; E2F/DP family winged-helix DNA-binding domain	Transcription factor E2FA OS=Arabidopsis thaliana OX=3702 GN=E2FA PE=1 SV=1	K	Transcription	PREDICTED: transcription factor E2FB [Oryza sativa Japonica Group]	molecular function: binding (GO:0005488);; molecular function: nucleic acid binding transcription factor activity (GO:0001071);; biological process: biological regulation (GO:0065007);; cellular component: cell (GO:0005623);; cellular component: organelle (GO:0043226);; cellular component: cell part (GO:0044464);; cellular component: macromolecular complex (GO:0032991)
Os03g0640100	10.6155	752	8.16822	635	9.11185	602	15.3049	1075	19.2269	1104	15.6199	1055	0.00110217	0.64005	up	[T]	Signal transduction mechanisms	Cellular Component: chromatin silencing complex (GO:0005677);; Biological Process: DNA repair (GO:0006281);; Biological Process: DNA recombination (GO:0006310);; Biological Process: regulation of gene expression by genetic imprinting (GO:0006349);; Biological Process: regulation of transcription, DNA-templated (GO:0006355);; Biological Process: cell population proliferation (GO:0008283);; Cellula…	K10752|0|osa:4333540|K10752 histone-binding protein RBBP4 | (RefSeq) histone-binding protein MSI1 homolog	--	[B]	Chromatin structure and dynamics	Histone-binding protein RBBP4 or subunit C of CAF1 complex;; WD domain, G-beta repeat;; Anaphase-promoting complex subunit 4 WD40 domain;; Eukaryotic translation initiation factor eIF2A	Histone-binding protein MSI1 homolog OS=Oryza sativa subsp. japonica OX=39947 GN=MSI1 PE=2 SV=1	S	Function unknown	PREDICTED: histone-binding protein MSI1 homolog [Oryza sativa Japonica Group]	cellular component: cell (GO:0005623);; cellular component: membrane-enclosed lumen (GO:0031974);; cellular component: macromolecular complex (GO:0032991);; cellular component: organelle (GO:0043226);; cellular component: organelle part (GO:0044422);; cellular component: cell part (GO:0044464);; biological process: metabolic process (GO:0008152);; biological process: cellular process (GO:0009987)…
Os08g0553500	4.58607	147	4.72792	167	3.82344	115	1.55604	50	1.68713	44	2.13279	66	1.22107e-05	-1.24432	down	--	--	Cellular Component: plastid (GO:0009536);;	--	--	--	--	Arabidopsis protein of unknown function	--	S	Function unknown	PREDICTED: uncharacterized protein LOC4346270 [Oryza sativa Japonica Group]	cellular component: cell (GO:0005623);; cellular component: organelle (GO:0043226);; cellular component: cell part (GO:0044464)
Os05g0192100	15.7381	795	11.3799	632	8.23941	389	52.997	2656	32.2013	1319	45.0439	2169	5.89887e-09	1.50875	up	[R]	General function prediction only	Molecular Function: acid phosphatase activity (GO:0003993);; Cellular Component: mitochondrion (GO:0005739);; Biological Process: dephosphorylation (GO:0016311);;	--	--	--	--	HAD superfamily, subfamily IIIB (Acid phosphatase)	Acid phosphatase 1 OS=Solanum lycopersicum OX=4081 GN=APS1 PE=2 SV=1	S	Function unknown	Os05g0192100, partial [Oryza sativa Japonica Group]	molecular function: catalytic activity (GO:0003824);; biological process: metabolic process (GO:0008152);; biological process: cellular process (GO:0009987);; cellular component: cell (GO:0005623);; cellular component: organelle (GO:0043226);; cellular component: cell part (GO:0044464)
Os01g0817000	4.23562	245	7.82957	496	7.66244	413	3.12682	179	3.21689	151	3.3701	186	0.00114314	-1.01392	down	--	--	Cellular Component: mitochondrion (GO:0005739);; Molecular Function: uniporter activity (GO:0015292);; Cellular Component: integral component of membrane (GO:0016021);; Biological Process: transmembrane transport (GO:0055085);;	K20858|1.10225e-165|osa:4327489|K20858 calcium uniporter protein, mitochondrial | (RefSeq) calcium uniporter protein 6, mitochondrial	--	[R]	General function prediction only	Mitochondrial calcium uniporter	Calcium uniporter protein 6, mitochondrial OS=Arabidopsis thaliana OX=3702 GN=At1g09575 PE=2 SV=1	S	Function unknown	PREDICTED: calcium uniporter protein 6, mitochondrial [Oryza sativa Japonica Group]	cellular component: cell (GO:0005623);; cellular component: organelle (GO:0043226);; cellular component: cell part (GO:0044464);; molecular function: transporter activity (GO:0005215);; biological process: localization (GO:0051179);; cellular component: membrane (GO:0016020);; cellular component: membrane part (GO:0044425)
Os07g0420000	37.2004	2934	40.7651	3531	36.1565	2661	26.4072	2067	20.0779	1284	23.6911	1782	3.82157e-07	-0.836341	down	--	--	Cellular Component: plastid (GO:0009536);;	--	--	--	--	--	--	--	--	hypothetical protein OsJ_23993 [Oryza sativa Japonica Group]	cellular component: cell (GO:0005623);; cellular component: organelle (GO:0043226);; cellular component: cell part (GO:0044464)
Os06g0728700	32.6219	2811	35.31	3342	27.2646	2193	19.324	1653	22.4272	1567	16.7819	1379	6.86495e-06	-0.825792	down	--	--	Molecular Function: DNA binding (GO:0003677);; Cellular Component: nucleus (GO:0005634);; Biological Process: regulation of transcription, DNA-templated (GO:0006355);;	--	--	[O]	Posttranslational modification, protein turnover, chaperones	Myb-like DNA-binding domain;; Myb-like DNA-binding domain	Protein REVEILLE 2 OS=Arabidopsis thaliana OX=3702 GN=RVE2 PE=1 SV=1	K	Transcription	PREDICTED: protein REVEILLE 1 isoform X1 [Oryza sativa Japonica Group]	molecular function: binding (GO:0005488);; cellular component: cell (GO:0005623);; cellular component: organelle (GO:0043226);; cellular component: cell part (GO:0044464);; biological process: biological regulation (GO:0065007)
Os02g0232100	1.88068	111	1.58879	103	2.14274	118	3.77811	219	4.90748	234	3.61799	202	0.00317701	0.833749	up	--	--	Cellular Component: chiasma (GO:0005712);; Molecular Function: zinc ion binding (GO:0008270);; Biological Process: protein ubiquitination (GO:0016567);; Molecular Function: ligase activity (GO:0016874);; Biological Process: proteasome-mediated ubiquitin-dependent protein catabolic process (GO:0043161);; Biological Process: chiasma assembly (GO:0051026);; Molecular Function: ubiquitin protein liga…	K10639|1.15379e-28|osa:4328810|K10639 E3 ubiquitin-protein ligase CCNP1IP1 [EC:2.3.2.27] | (RefSeq) E3 ubiquitin-protein ligase CCNB1IP1 homolog isoform X1	--	--	--	--	E3 ubiquitin-protein ligase CCNB1IP1 homolog OS=Oryza sativa subsp. japonica OX=39947 GN=HEI10 PE=2 SV=1	S	Function unknown	Os02g0232100, partial [Oryza sativa Japonica Group]	cellular component: cell (GO:0005623);; cellular component: membrane-enclosed lumen (GO:0031974);; cellular component: organelle (GO:0043226);; cellular component: organelle part (GO:0044422);; cellular component: cell part (GO:0044464);; molecular function: binding (GO:0005488);; biological process: metabolic process (GO:0008152);; biological process: cellular process (GO:0009987);; molecular fu…
Os01g0913300	2.72195	282	1.65468	188	1.1355	110	4.06066	417	3.9193	329	4.82312	475	0.00586039	0.889299	up	[E]	Amino acid transport and metabolism	Molecular Function: transporter activity (GO:0005215);; Biological Process: transport (GO:0006810);; Cellular Component: integral component of membrane (GO:0016021);;	--	--	[E]	Amino acid transport and metabolism	POT family	Protein NRT1/ PTR FAMILY 2.13 OS=Arabidopsis thaliana OX=3702 GN=NPF2.13 PE=1 SV=1	E	Amino acid transport and metabolism	PREDICTED: protein NRT1/ PTR FAMILY 2.13 [Oryza sativa Japonica Group]	molecular function: transporter activity (GO:0005215);; biological process: localization (GO:0051179);; cellular component: membrane (GO:0016020);; cellular component: membrane part (GO:0044425)
Oryza_sativa_newGene_1899	2.28694	120	1.89269	109	1.13801	56	0.901902	47	0.513383	22	0.624099	32	0.00231886	-1.14013	down	--	--	--	--	--	--	--	GRAS domain family	DELLA protein GAI1 OS=Vitis vinifera OX=29760 GN=GAI1 PE=2 SV=1	--	--	Os04g0493500 [Oryza sativa Japonica Group]	--
Os12g0292301	1149.27	37764	1508.25	54438	1524.62	46760	831.456	27117	941.169	25074	872.286	27334	7.60565e-05	-0.788682	down	[G]	Carbohydrate transport and metabolism	Molecular Function: monooxygenase activity (GO:0004497);; Cellular Component: chloroplast ribulose bisphosphate carboxylase complex (GO:0009573);; Biological Process: photorespiration (GO:0009853);; Molecular Function: ribulose-bisphosphate carboxylase activity (GO:0016984);; Biological Process: reductive pentose-phosphate cycle (GO:0019253);; Biological Process: oxidation-reduction process (GO:0…	K01602|1.41029e-84|osa:4352016|K01602 ribulose-bisphosphate carboxylase small chain [EC:4.1.1.39] | (RefSeq) ribulose bisphosphate carboxylase small chain A, chloroplastic-like	Glyoxylate and dicarboxylate metabolism (ko00630);; Carbon fixation in photosynthetic organisms (ko00710);; Carbon metabolism (ko01200)	--	--	Ribulose bisphosphate carboxylase, small chain;; Ribulose-1,5-bisphosphate carboxylase small subunit	Ribulose bisphosphate carboxylase small chain A, chloroplastic OS=Oryza sativa subsp. japonica OX=39947 GN=RBCS-A PE=2 SV=2	C	Energy production and conversion	small subunit of ribulose-1,5-bisphosphate carboxylase [Oryza sativa Japonica Group]	molecular function: catalytic activity (GO:0003824);; biological process: metabolic process (GO:0008152);; biological process: single-organism process (GO:0044699);; cellular component: cell (GO:0005623);; cellular component: macromolecular complex (GO:0032991);; cellular component: organelle (GO:0043226);; cellular component: organelle part (GO:0044422);; cellular component: cell part (GO:004446…
Os06g0638700	9.52888	441	8.27017	421	7.94895	344	7.36695	339	5.41224	203	5.84924	258	0.00688862	-0.59396	down	[E]	Amino acid transport and metabolism	Molecular Function: arylformamidase activity (GO:0004061);; Biological Process: tryptophan catabolic process to kynurenine (GO:0019441);;	--	--	--	--	Putative cyclase	--	S	Function unknown	PREDICTED: kynurenine formamidase isoform X1 [Oryza sativa Japonica Group]	molecular function: catalytic activity (GO:0003824);; biological process: metabolic process (GO:0008152);; biological process: cellular process (GO:0009987);; biological process: single-organism process (GO:0044699)
Os07g0510500	53.4866	4566	51.3935	4819	49.0093	3905	46.4888	3939	21.3653	1479	25.689	2092	0.00964112	-0.776519	down	--	--	Biological Process: flavonoid biosynthetic process (GO:0009813);; Cellular Component: intracellular membrane-bounded organelle (GO:0043231);; Biological Process: flavonoid glucuronidation (GO:0052696);; Molecular Function: quercetin 3-O-glucosyltransferase activity (GO:0080043);; Molecular Function: quercetin 7-O-glucosyltransferase activity (GO:0080044);;	--	--	[GC]	Carbohydrate transport and metabolism;; Energy production and conversion	UDP-glucoronosyl and UDP-glucosyl transferase	UDP-glycosyltransferase 88B1 OS=Stevia rebaudiana OX=55670 GN=UGT88B1 PE=2 SV=1	S	Function unknown	PREDICTED: anthocyanidin 3-O-glucosyltransferase 2 [Oryza sativa Japonica Group]	biological process: metabolic process (GO:0008152);; cellular component: cell (GO:0005623);; cellular component: organelle (GO:0043226);; cellular component: cell part (GO:0044464);; biological process: cellular process (GO:0009987);; biological process: single-organism process (GO:0044699);; molecular function: catalytic activity (GO:0003824)
Os09g0564800	1.88459	221	2.33379	300	2.21227	242	6.76605	786	5.51785	524	6.04895	675	1.79035e-10	1.24473	up	--	--	Biological Process: telomere maintenance (GO:0000723);; Molecular Function: DNA helicase activity (GO:0003678);; Biological Process: DNA repair (GO:0006281);; Biological Process: DNA duplex unwinding (GO:0032508);;	--	--	--	--	--	--	--	--	PREDICTED: uncharacterized protein LOC4347869 [Oryza sativa Japonica Group]	biological process: metabolic process (GO:0008152);; biological process: cellular process (GO:0009987);; biological process: biological regulation (GO:0065007);; biological process: cellular component organization or biogenesis (GO:0071840);; molecular function: catalytic activity (GO:0003824);; biological process: response to stimulus (GO:0050896)
Os12g0208900	18.7689	781	17.0287	779	21.1389	821	14.2105	587	9.2277	312	9.84351	391	0.000342464	-0.864472	down	--	--	Molecular Function: DNA binding (GO:0003677);; Cellular Component: nucleus (GO:0005634);; Biological Process: regulation of transcription, DNA-templated (GO:0006355);; Molecular Function: metal ion binding (GO:0046872);;	--	--	--	--	--	Zinc-finger homeodomain protein 3 OS=Oryza sativa subsp. japonica OX=39947 GN=ZHD3 PE=3 SV=3	--	--	Os12g0208900 [Oryza sativa Japonica Group]	molecular function: binding (GO:0005488);; cellular component: cell (GO:0005623);; cellular component: organelle (GO:0043226);; cellular component: cell part (GO:0044464);; biological process: biological regulation (GO:0065007)
Os01g0224000	0.969382	105	1.22258	145	0.685598	70	2.00738	216	2.67392	235	1.99293	206	0.00392736	0.888366	up	[T]	Signal transduction mechanisms	Molecular Function: protein serine/threonine kinase activity (GO:0004674);; Molecular Function: ATP binding (GO:0005524);; Cellular Component: plasma membrane (GO:0005886);; Biological Process: protein phosphorylation (GO:0006468);; Cellular Component: integral component of membrane (GO:0016021);; Biological Process: recognition of pollen (GO:0048544);;	--	--	--	--	Protein kinase domain;; Protein tyrosine kinase;; D-mannose binding lectin;; PAN-like domain;; S-locus glycoprotein domain	G-type lectin S-receptor-like serine/threonine-protein kinase At2g19130 OS=Arabidopsis thaliana OX=3702 GN=At2g19130 PE=2 SV=1	T	Signal transduction mechanisms	PREDICTED: G-type lectin S-receptor-like serine/threonine-protein kinase At2g19130 [Oryza sativa Japonica Group]	molecular function: catalytic activity (GO:0003824);; biological process: metabolic process (GO:0008152);; biological process: cellular process (GO:0009987);; molecular function: binding (GO:0005488);; cellular component: cell (GO:0005623);; cellular component: membrane (GO:0016020);; cellular component: cell part (GO:0044464);; cellular component: membrane part (GO:0044425);; biological process:…
Os02g0608550	29.7483	1032	28.6107	1091	33.2959	1079	20.4771	706	21.5973	608	22.3074	738	0.000185245	-0.652344	down	[E]	Amino acid transport and metabolism	Molecular Function: acetolactate synthase activity (GO:0003984);; Biological Process: branched-chain amino acid biosynthetic process (GO:0009082);; Molecular Function: amino acid binding (GO:0016597);;	--	--	[E]	Amino acid transport and metabolism	ACT domain;; ACT domain;; ACT domain	Acetolactate synthase small subunit 1, chloroplastic OS=Arabidopsis thaliana OX=3702 GN=VAT1 PE=1 SV=1	E	Amino acid transport and metabolism	Os02g0608550 [Oryza sativa Japonica Group]	molecular function: catalytic activity (GO:0003824);; biological process: metabolic process (GO:0008152);; biological process: cellular process (GO:0009987);; biological process: single-organism process (GO:0044699);; molecular function: binding (GO:0005488)
Os03g0286900	8.65265	188	2.79355	67	2.36586	48	51.4106	1108	51.6148	908	18.1442	376	6.33404e-07	1.91402	up	[S]	Function unknown	Cellular Component: integral component of membrane (GO:0016021);;	--	--	[R]	General function prediction only	Proteolipid membrane potential modulator	Low temperature-induced protein lt101.2 OS=Hordeum vulgare OX=4513 GN=LT101.2 PE=2 SV=1	S	Function unknown	PREDICTED: low temperature-induced protein lt101.2 [Oryza sativa Japonica Group]	cellular component: membrane (GO:0016020);; cellular component: membrane part (GO:0044425)
Os06g0347966	6.8925	229	4.73328	173	4.83485	150	12.1671	401	11.8555	319	10.8767	345	0.000162232	0.84641	up	--	--	--	--	--	--	--	--	--	--	--	Os06g0347966, partial [Oryza sativa Japonica Group]	--
Oryza_sativa_newGene_1324	2.25862	702	2.55174	871	2.04216	592	1.38321	427	1.18474	299	1.51794	450	1.15585e-05	-0.858979	down	[L]	Replication, recombination and repair	Molecular Function: nucleic acid binding (GO:0003676);; Molecular Function: RNA-DNA hybrid ribonuclease activity (GO:0004523);; Cellular Component: mitochondrion (GO:0005739);; Cellular Component: plastid (GO:0009536);; Biological Process: DNA integration (GO:0015074);; Biological Process: RNA phosphodiester bond hydrolysis, endonucleolytic (GO:0090502);;	--	--	[R]	General function prediction only	Integrase core domain;; Reverse transcriptase (RNA-dependent DNA polymerase);; Reverse transcriptase-like;; Protein of unknown function (DUF390)	RNA-directed DNA polymerase homolog OS=Oenothera berteroana OX=3950 PE=4 SV=1	L	Replication, recombination and repair	OSJNBa0096F01.7 [Oryza sativa Japonica Group]	molecular function: binding (GO:0005488);; molecular function: catalytic activity (GO:0003824);; biological process: metabolic process (GO:0008152);; biological process: cellular process (GO:0009987);; cellular component: cell (GO:0005623);; cellular component: organelle (GO:0043226);; cellular component: cell part (GO:0044464)
Os03g0218400	13.5156	1195	6.60447	641	10.7402	886	28.8751	2533	36.7158	2631	24.6641	2079	1.47899e-05	1.20125	up	[G]	Carbohydrate transport and metabolism	Molecular Function: carbohydrate:proton symporter activity (GO:0005351);; Molecular Function: glucose transmembrane transporter activity (GO:0005355);; Cellular Component: integral component of plasma membrane (GO:0005887);; Biological Process: proton transmembrane transport (GO:0015992);; Biological Process: glucose import (GO:0046323);; Biological Process: glucose transmembrane transport (GO:19…	K24193|0|osa:4332079|K24193 MFS transporter, SP family, sugar:H+ symporter | (RefSeq) sugar transport protein 13	--	[R]	General function prediction only	Sugar (and other) transporter;; Major Facilitator Superfamily	Sugar transport protein MST4 OS=Oryza sativa subsp. japonica OX=39947 GN=MST4 PE=1 SV=1	G	Carbohydrate transport and metabolism	PREDICTED: sugar transport protein 13 [Oryza sativa Japonica Group]	molecular function: transporter activity (GO:0005215);; biological process: single-organism process (GO:0044699);; biological process: localization (GO:0051179);; cellular component: cell (GO:0005623);; cellular component: membrane (GO:0016020);; cellular component: membrane part (GO:0044425);; cellular component: cell part (GO:0044464)
Os01g0621300	23.5481	3248	31.3055	4743	32.9276	4239	15.4247	2112	20.0156	2238	14.753	1941	0.000121007	-0.901704	down	--	--	Biological Process: response to stress (GO:0006950);; Biological Process: cellular process (GO:0009987);; Biological Process: biological_process (GO:0044699);;	--	--	--	--	Probable zinc-ribbon domain	Extra-large guanine nucleotide-binding protein 1 OS=Arabidopsis thaliana OX=3702 GN=XLG1 PE=1 SV=2	S	Function unknown	PREDICTED: uncharacterized protein LOC4326628 [Oryza sativa Japonica Group]	biological process: response to stimulus (GO:0050896);; biological process: cellular process (GO:0009987);; biological process: single-organism process (GO:0044699)
Os07g0535800	1.47207	132	1.26596	125	1.33635	112	2.57422	229	3.84124	278	2.38411	203	0.0054958	0.812757	up	--		Molecular Function: protein serine/threonine kinase activity (GO:0004674);; Molecular Function: ATP binding (GO:0005524);; Cellular Component: plasma membrane (GO:0005886);; Biological Process: protein phosphorylation (GO:0006468);; Biological Process: defense response (GO:0006952);; Cellular Component: plasmodesma (GO:0009506);; Cellular Component: integral component of membrane (GO:0016021);;	--	--	--	--	Protein tyrosine kinase;; Protein kinase domain;; Salt stress response/antifungal	Cysteine-rich receptor-like protein kinase 25 OS=Arabidopsis thaliana OX=3702 GN=CRK25 PE=3 SV=1	T	Signal transduction mechanisms	receptor-like protein kinase-like [Oryza sativa Japonica Group]	molecular function: catalytic activity (GO:0003824);; biological process: metabolic process (GO:0008152);; biological process: cellular process (GO:0009987);; molecular function: binding (GO:0005488);; cellular component: cell (GO:0005623);; cellular component: membrane (GO:0016020);; cellular component: cell part (GO:0044464);; biological process: response to stimulus (GO:0050896);; cellular com…
Os05g0332801	1.42555	91	1.25895	88	1.47114	88	3.66377	231	2.6829	138	2.88203	175	0.00155855	0.861637	up	[F]	Nucleotide transport and metabolism	Molecular Function: purine nucleobase transmembrane transporter activity (GO:0005345);; Cellular Component: plastid (GO:0009536);; Cellular Component: integral component of membrane (GO:0016021);; Biological Process: purine nucleobase transmembrane transport (GO:1904823);;	K06901|0|osa:4338446|K06901 adenine/guanine/hypoxanthine permease | (RefSeq) adenine/guanine permease AZG1	--	--	--	Permease family;; Permease family	Adenine/guanine permease AZG1 OS=Arabidopsis thaliana OX=3702 GN=AZG1 PE=2 SV=1	S	Function unknown	PREDICTED: adenine/guanine permease AZG1 [Oryza sativa Japonica Group]	molecular function: transporter activity (GO:0005215);; biological process: single-organism process (GO:0044699);; biological process: localization (GO:0051179);; cellular component: cell (GO:0005623);; cellular component: organelle (GO:0043226);; cellular component: cell part (GO:0044464);; cellular component: membrane (GO:0016020);; cellular component: membrane part (GO:0044425)
Os02g0251800	6.1917	98	6.19216	107	7.31872	108	2.37421	37	3.44322	44	2.94634	45	0.000614546	-1.10501	down	--	--	--	--	--	--	--	VQ motif	--	S	Function unknown	PREDICTED: uncharacterized protein LOC9269034 [Oryza sativa Japonica Group]	--
Os11g0104150	15.0334	2032	20.4787	3040	20.9101	2638	10.6955	1435	11.1049	1217	13.1444	1694	0.000511388	-0.799824	down	--	--	Cellular Component: plastid (GO:0009536);;	--	--	--	--	--	--	--	--	Os11g0104150, partial [Oryza sativa Japonica Group]	cellular component: cell (GO:0005623);; cellular component: organelle (GO:0043226);; cellular component: cell part (GO:0044464)
Os08g0541400	83.4283	4111	65.8314	3564	75.4572	3467	52.8187	2594	38.6932	1545	39.5748	1868	1.58533e-06	-0.89248	down	[O]	Posttranslational modification, protein turnover, chaperones	Biological Process: protein peptidyl-prolyl isomerization (GO:0000413);; Molecular Function: peptidyl-prolyl cis-trans isomerase activity (GO:0003755);; Molecular Function: FK506 binding (GO:0005528);; Cellular Component: endoplasmic reticulum membrane (GO:0005789);; Cellular Component: plastid (GO:0009536);; Cellular Component: integral component of membrane (GO:0016021);; Biological Process: ch…	K01802|3.00087e-106|osa:4346192|K01802 peptidylprolyl isomerase [EC:5.2.1.8] | (RefSeq) peptidyl-prolyl cis-trans isomerase FKBP16-3, chloroplastic	--	[O]	Posttranslational modification, protein turnover, chaperones	FKBP-type peptidyl-prolyl cis-trans isomerase	Peptidyl-prolyl cis-trans isomerase FKBP16-3, chloroplastic OS=Arabidopsis thaliana OX=3702 GN=FKBP16-3 PE=1 SV=2	O	Posttranslational modification, protein turnover, chaperones	PREDICTED: peptidyl-prolyl cis-trans isomerase FKBP16-3, chloroplastic [Oryza sativa Japonica Group]	biological process: metabolic process (GO:0008152);; biological process: cellular process (GO:0009987);; molecular function: catalytic activity (GO:0003824);; molecular function: binding (GO:0005488);; cellular component: cell (GO:0005623);; cellular component: membrane (GO:0016020);; cellular component: organelle (GO:0043226);; cellular component: organelle part (GO:0044422);; cellular component…
Os04g0480200	1.49138	53	2.15303	84	1.98879	66	0.262626	10	0.963333	28	0.62713	22	0.00927219	-1.10694	down	--	--	Molecular Function: protein binding (GO:0005515);; Cellular Component: plasma membrane (GO:0005886);; Biological Process: response to nitrate (GO:0010167);; Molecular Function: nitrate transmembrane transporter activity (GO:0015112);; Biological Process: nitrate transport (GO:0015706);; Cellular Component: integral component of membrane (GO:0016021);; Biological Process: nitrate assimilation (GO:…	--	--	--	--	High-affinity nitrate transporter accessory	Probable high-affinity nitrate transporter-activating protein 2.2 OS=Oryza sativa subsp. japonica OX=39947 GN=NAR2.2 PE=2 SV=1	P	Inorganic ion transport and metabolism	hypothetical protein OsI_16333 [Oryza sativa Indica Group]	molecular function: binding (GO:0005488);; cellular component: cell (GO:0005623);; cellular component: membrane (GO:0016020);; cellular component: cell part (GO:0044464);; biological process: response to stimulus (GO:0050896);; molecular function: transporter activity (GO:0005215);; biological process: localization (GO:0051179);; cellular component: membrane part (GO:0044425);; biological process…
Os05g0500600	2.82702	195	4.15495	315	4.6851	302	1.14809	79	1.24171	70	1.63839	108	3.48643e-06	-1.41758	down	--	--	Molecular Function: DNA-binding transcription factor activity (GO:0003700);; Cellular Component: nucleus (GO:0005634);; Biological Process: regulation of transcription, DNA-templated (GO:0006355);; Molecular Function: sequence-specific DNA binding (GO:0043565);;	--	--	--	--	GRAS domain family	Scarecrow-like protein 32 OS=Arabidopsis thaliana OX=3702 GN=SCL32 PE=1 SV=1	S	Function unknown	PREDICTED: scarecrow-like protein 32 [Oryza sativa Japonica Group]	molecular function: nucleic acid binding transcription factor activity (GO:0001071);; biological process: biological regulation (GO:0065007);; cellular component: cell (GO:0005623);; cellular component: organelle (GO:0043226);; cellular component: cell part (GO:0044464);; molecular function: binding (GO:0005488)
Os03g0351200	36.5851	2196	33.2769	2194	31.9552	1790	28.001	1668	21.0104	1023	25.0041	1431	0.000305896	-0.604105	down	[R]	General function prediction only	Cellular Component: chloroplast thylakoid (GO:0009534);; Cellular Component: chloroplast envelope (GO:0009941);; Biological Process: chlorophyll biosynthetic process (GO:0015995);; Cellular Component: membrane (GO:0016020);; Molecular Function: divinyl chlorophyllide a 8-vinyl-reductase activity (GO:0033728);; Molecular Function: 3,8-divinyl protochlorophyllide a 8-vinyl reductase activity (GO:00…	K19073|0|osa:4332843|K19073 divinyl chlorophyllide a 8-vinyl-reductase [EC:1.3.1.75] | (RefSeq) divinyl chlorophyllide a 8-vinyl-reductase, chloroplastic	Porphyrin and chlorophyll metabolism (ko00860)	[G]	Carbohydrate transport and metabolism	NAD(P)H-binding;; NmrA-like family;; NAD dependent epimerase/dehydratase family;; Male sterility protein;; 3-beta hydroxysteroid dehydrogenase/isomerase family	Divinyl chlorophyllide a 8-vinyl-reductase, chloroplastic OS=Oryza sativa subsp. japonica OX=39947 GN=DVR PE=3 SV=1	GM	Carbohydrate transport and metabolism;; Cell wall/membrane/envelope biogenesis	PREDICTED: divinyl chlorophyllide a 8-vinyl-reductase, chloroplastic [Oryza sativa Japonica Group]	cellular component: cell (GO:0005623);; cellular component: organelle (GO:0043226);; cellular component: organelle part (GO:0044422);; cellular component: cell part (GO:0044464);; biological process: metabolic process (GO:0008152);; biological process: cellular process (GO:0009987);; biological process: single-organism process (GO:0044699);; cellular component: membrane (GO:0016020);; molecular f…
Oryza_sativa_newGene_5430	0.55454	79	0.616409	86	0.613498	76	0.153234	21	0.237998	26	0.336793	41	0.00241406	-1.12031	down	--	--	Molecular Function: DNA binding (GO:0003677);; Molecular Function: aspartic-type endopeptidase activity (GO:0004190);; Cellular Component: mitochondrion (GO:0005739);; Biological Process: DNA recombination (GO:0006310);; Biological Process: proteolysis (GO:0006508);; Biological Process: cell cycle (GO:0007049);; Molecular Function: zinc ion binding (GO:0008270);; Biological Process: DNA integrati…	--	--	[R]	General function prediction only	--	Retrovirus-related Pol polyprotein from transposon TNT 1-94 OS=Nicotiana tabacum OX=4097 PE=2 SV=1	L	Replication, recombination and repair	OSJNBa0036B17.5 [Oryza sativa Japonica Group]	molecular function: binding (GO:0005488);; molecular function: catalytic activity (GO:0003824);; biological process: metabolic process (GO:0008152);; cellular component: cell (GO:0005623);; cellular component: organelle (GO:0043226);; cellular component: cell part (GO:0044464);; biological process: cellular process (GO:0009987);; biological process: single-organism process (GO:0044699);; molecula…
Os03g0348200	0.815047	61	0.461177	38	0.433029	31	1.90547	142	1.84494	112	1.22667	88	0.00267575	1.07185	up	--	--	Molecular Function: magnesium ion binding (GO:0000287);; Biological Process: metabolic process (GO:0008152);; Molecular Function: terpene synthase activity (GO:0010333);; Molecular Function: hydrolase activity (GO:0016787);;	--	--	--	--	Terpene synthase family, metal binding domain;; Terpene synthase, N-terminal domain	(S)-beta-bisabolene synthase OS=Zingiber officinale OX=94328 GN=TPS1 PE=1 SV=1	S	Function unknown	Os03g0348200 [Oryza sativa Japonica Group]	molecular function: binding (GO:0005488);; biological process: metabolic process (GO:0008152);; molecular function: catalytic activity (GO:0003824)
Os02g0557800	53.1357	3946	71.2468	5811	71.3423	4944	20.9054	1541	29.2203	1759	25.7729	1825	9.70617e-11	-1.413	down	[T]	Signal transduction mechanisms	Molecular Function: phosphorelay response regulator activity (GO:0000156);; Biological Process: phosphorelay signal transduction system (GO:0000160);; Cellular Component: nucleus (GO:0005634);; Cellular Component: cytosol (GO:0005829);; Biological Process: regulation of transcription, DNA-templated (GO:0006355);; Biological Process: cytokinin-activated signaling pathway (GO:0009736);; Cellular Co…	K14492|5.20271e-120|osa:4329677|K14492 two-component response regulator ARR-A family | (RefSeq) two-component response regulator ORR2	Plant hormone signal transduction (ko04075)	[K]	Transcription	Response regulator receiver domain	Two-component response regulator ORR2 OS=Oryza sativa subsp. japonica OX=39947 GN=RR2 PE=2 SV=1	K	Transcription	Os02g0557800, partial [Oryza sativa Japonica Group]	molecular function: signal transducer activity (GO:0004871);; biological process: cellular process (GO:0009987);; biological process: signaling (GO:0023052);; biological process: single-organism process (GO:0044699);; biological process: response to stimulus (GO:0050896);; biological process: biological regulation (GO:0065007);; cellular component: cell (GO:0005623);; cellular component: organell…
Os01g0767600	13.7834	940	10.8774	815	8.98242	572	22.467	1520	26.4807	1463	18.6879	1215	0.000500497	0.778146	up	--	--	Cellular Component: endoplasmic reticulum (GO:0005783);;	--	--	--	--	--	--	S	Function unknown	PREDICTED: uncharacterized protein LOC4325501 [Oryza sativa Japonica Group]	cellular component: cell (GO:0005623);; cellular component: organelle (GO:0043226);; cellular component: cell part (GO:0044464)
Os07g0551300	17.4209	2264	13.2528	1892	17.4168	2112	35.576	4588	35.7846	3770	31.0184	3844	6.52292e-07	0.871821	up	[NW]	Cell motility;; Extracellular structures	Molecular Function: protein serine/threonine kinase activity (GO:0004674);; Molecular Function: protein binding (GO:0005515);; Molecular Function: ATP binding (GO:0005524);; Cellular Component: plasma membrane (GO:0005886);; Biological Process: protein phosphorylation (GO:0006468);; Biological Process: defense response (GO:0006952);; Cellular Component: plasmodesma (GO:0009506);; Cellular Compone…	--	--	--	--	Protein tyrosine kinase;; Protein kinase domain;; S-locus glycoprotein domain;; D-mannose binding lectin;; PAN-like domain	G-type lectin S-receptor-like serine/threonine-protein kinase B120 OS=Arabidopsis thaliana OX=3702 GN=B120 PE=2 SV=1	T	Signal transduction mechanisms	PREDICTED: G-type lectin S-receptor-like serine/threonine-protein kinase B120 [Oryza sativa Japonica Group]	molecular function: catalytic activity (GO:0003824);; biological process: metabolic process (GO:0008152);; biological process: cellular process (GO:0009987);; molecular function: binding (GO:0005488);; cellular component: cell (GO:0005623);; cellular component: membrane (GO:0016020);; cellular component: cell part (GO:0044464);; biological process: response to stimulus (GO:0050896);; cellular com…
Os04g0126900	4.09572	120	2.64418	85	4.35402	119	8.38874	244	10.3395	246	8.33894	233	0.000911215	0.966274	up	--	--	Cellular Component: plastid (GO:0009536);;	--	--	--	--	--	--	--	--	H0124E07.4 [Oryza sativa]	cellular component: cell (GO:0005623);; cellular component: organelle (GO:0043226);; cellular component: cell part (GO:0044464)
Os06g0192800	0.892387	51	1.56188	98	1.62383	87	0.328019	19	0.304669	15	0.619503	34	0.00211305	-1.23878	down	--	--	Molecular Function: zinc ion binding (GO:0008270);; Cellular Component: integral component of membrane (GO:0016021);;	--	--	[O]	Posttranslational modification, protein turnover, chaperones	Ring finger domain;; RING-like zinc finger;; RING-H2 zinc finger domain;; Zinc finger, C3HC4 type (RING finger);; Zinc finger, C3HC4 type (RING finger)	RING-H2 finger protein ATL60 OS=Arabidopsis thaliana OX=3702 GN=ATL60 PE=2 SV=1	O	Posttranslational modification, protein turnover, chaperones	PREDICTED: RING-H2 finger protein ATL3 [Oryza sativa Japonica Group]	molecular function: binding (GO:0005488);; cellular component: membrane (GO:0016020);; cellular component: membrane part (GO:0044425)
Os02g0681200	23.6434	1090	39.8715	2018	43.9076	1889	9.08582	416	6.05446	227	6.06297	267	1.13642e-14	-2.137	down	--	--	Molecular Function: zinc ion binding (GO:0008270);;	K16281|6.15229e-107|osa:4330324|K16281 RING-H2 zinc finger protein RHA1 | (RefSeq) E3 ubiquitin-protein ligase RHA1B	--	[O]	Posttranslational modification, protein turnover, chaperones	Ring finger domain;; RING-like zinc finger;; Zinc finger, C3HC4 type (RING finger);; Zinc finger, C3HC4 type (RING finger)	E3 ubiquitin-protein ligase RHA2B OS=Arabidopsis thaliana OX=3702 GN=RHA2B PE=1 SV=2	O	Posttranslational modification, protein turnover, chaperones	PREDICTED: E3 ubiquitin-protein ligase RHA1B [Oryza sativa Japonica Group]	molecular function: binding (GO:0005488)
Os07g0681400	20.212	768	24.5419	1025	26.7964	951	16.2365	613	17.866	551	16.8734	612	0.00463286	-0.62195	down	[T]	Signal transduction mechanisms	Molecular Function: calcium ion binding (GO:0005509);;	K13448|2.11386e-117|osa:4344304|K13448 calcium-binding protein CML | (RefSeq) probable calcium-binding protein CML24	Plant-pathogen interaction (ko04626)	[T]	Signal transduction mechanisms	EF hand;; EF-hand domain;; EF-hand domain pair;; EF hand;; EF-hand domain pair;; Cytoskeletal-regulatory complex EF hand	Probable calcium-binding protein CML24 OS=Oryza sativa subsp. japonica OX=39947 GN=CML24 PE=2 SV=1	DTZ	Cell cycle control, cell division, chromosome partitioning;; Signal transduction mechanisms;; Cytoskeleton	PREDICTED: probable calcium-binding protein CML24 [Oryza sativa Japonica Group]	molecular function: binding (GO:0005488)
[truncated: 1,326 more rows]

## Sheet: Table S5
Table S5
List of DEGs at day 5
#ID	N-1_FPKM	N-1_count	N-2_FPKM	N-2_count	N-3_FPKM	N-3_count	N+1_FPKM	N+1_count	N+2_FPKM	N+2_count	N+3_FPKM	N+3_count	FDR	log2FC	regulated	COG_class	COG_class_annotation	GO_annotation	KEGG_annotation	KEGG_pathway_annotation	KOG_class	KOG_class_annotation	Pfam_annotation	Swiss_Prot_annotation	eggNOG_class	eggNOG_class_annotation	NR_annotation	GO_second_level_annotation
[truncated: 2,315 more rows]
